# Supplementary material for: Syntheses and Reactivity of Yb and Sm Inverse Sandwich Arene Complexes
Source: Chemistry. 2025 Oct 8;31(62):e02710. doi: 10.1002/chem.202502710 (PMC12598387; doi:10.1002/chem.202502710)
Supplement: Supplementary file 2 — Supporting Information [file CHEM-31-e02710-s001.zip]

Archive with 2 entries (2 files):
- Combined -cif.cif
- Combined checkcif report.pdf
