# Supplementary material for: Syntheses and Reactivity of Yb and Sm Inverse Sandwich Arene Complexes
Source: Chemistry. 2025 Oct 8;31(62):e02710. doi: 10.1002/chem.202502710 (PMC12598387; doi:10.1002/chem.202502710)
Supplement: Supplementary file 2 — Supporting Information [file CHEM-31-e02710-s001.zip › Combined -cif.cif]

data_hasj250522a
_audit_creation_date               2025-05-27
_audit_creation_method
;
Olex2 1.5
(compiled 2025.04.05 svn.rf049d14d for OlexSys, GUI svn.r7224)
;
_shelx_SHELXL_version_number       '2019/3'
loop_
  _audit_author_name
  _audit_author_email
  _audit_author_address
 'Langer, J.' jens.langer@fau.de
;
Friedrich-Alexander University Erlangen
Chemistry and Pharmacy
Egerlandstr. 1
Erlangen
91058
Germany
;

_audit_contact_author_address      ?
_audit_contact_author_email        ?
_audit_contact_author_name         ''
_audit_contact_author_phone        ?
_publ_contact_author_id_orcid      ?
_publ_section_references
;
Dolomanov, O.V., Bourhis, L.J., Gildea, R.J, Howard, J.A.K. & Puschmann, H.
 (2009), J. Appl. Cryst. 42, 339-341.

Sheldrick, G.M. (2015). Acta Cryst. A71, 3-8.

Sheldrick, G.M. (2015). Acta Cryst. C71, 3-8.
;
_chemical_name_common              ?
_chemical_name_systematic          ?
_chemical_formula_moiety           'C94 H140 N4 O2 Yb2'
_chemical_formula_sum              'C94 H140 N4 O2 Yb2'
_chemical_formula_weight           1704.17
_chemical_melting_point            ?
_chemical_oxdiff_formula           C94H140N4O2Yb2
loop_
  _atom_type_symbol
  _atom_type_description
  _atom_type_scat_dispersion_real
  _atom_type_scat_dispersion_imag
  _atom_type_scat_source
 'C' 'C' 0.0181 0.0091 'International Tables Vol C Tables 4.2.6.8 and 6.1.1.4'
 'H' 'H' 0.0000 0.0000 'International Tables Vol C Tables 4.2.6.8 and 6.1.1.4'
 'N' 'N' 0.0311 0.0180 'International Tables Vol C Tables 4.2.6.8 and 6.1.1.4'
 'O' 'O' 0.0492 0.0322 'International Tables Vol C Tables 4.2.6.8 and 6.1.1.4'
 'Yb' 'Yb' -7.2108 4.4329
 'International Tables Vol C Tables 4.2.6.8 and 6.1.1.4'

_shelx_space_group_comment
;
The symmetry employed for this shelxl refinement is uniquely defined
by the following loop, which should always be used as a source of
symmetry information in preference to the above space-group names.
They are only intended as comments.
;
_space_group_crystal_system        'triclinic'
_space_group_IT_number             2
_space_group_name_H-M_alt          'P -1'
_space_group_name_Hall             '-P 1'
loop_
  _space_group_symop_operation_xyz
 'x, y, z'
 '-x, -y, -z'

_cell_length_a                     12.9066(4)
_cell_length_b                     12.9725(4)
_cell_length_c                     14.4672(4)
_cell_angle_alpha                  79.367(2)
_cell_angle_beta                   83.551(2)
_cell_angle_gamma                  60.711(3)
_cell_volume                       2075.64(12)
_cell_formula_units_Z              1
_cell_measurement_reflns_used      17405
_cell_measurement_temperature      100.00(10)
_cell_measurement_theta_max        71.8550
_cell_measurement_theta_min        3.9530
_shelx_estimated_absorpt_T_max     0.978
_shelx_estimated_absorpt_T_min     0.557
_exptl_absorpt_coefficient_mu      4.425
_exptl_absorpt_correction_T_max    1.000
_exptl_absorpt_correction_T_min    0.538
_exptl_absorpt_correction_type     gaussian
_exptl_absorpt_process_details
;
CrysAlisPro 1.171.43.106a (Rigaku Oxford Diffraction, 2024)
Numerical absorption correction based on gaussian integration over
a multifaceted crystal model
Empirical absorption correction using spherical harmonics,
implemented in SCALE3 ABSPACK scaling algorithm.
;
_exptl_absorpt_special_details     ?
_exptl_crystal_colour              'clear dark brown'
_exptl_crystal_colour_lustre       clear
_exptl_crystal_colour_modifier     dark
_exptl_crystal_colour_primary      brown
_exptl_crystal_density_diffrn      1.363
_exptl_crystal_density_meas        ?
_exptl_crystal_density_method      ?
_exptl_crystal_description         plate
_exptl_crystal_F_000               888
loop_
  _exptl_crystal_face_index_h
  _exptl_crystal_face_index_k
  _exptl_crystal_face_index_l
  _exptl_crystal_face_perp_dist
 1 2 0 0.0623
 -2 -1 0 0.0608
 -1 -2 0 0.0582
 7 0 -1 0.0660
 2 1 -9 0.0040
 -2 -1 9 0.0010
 -1 7 0 0.0506

_exptl_crystal_size_max            0.15
_exptl_crystal_size_mid            0.126
_exptl_crystal_size_min            0.005
loop_
  _exptl_oxdiff_crystal_face_indexfrac_h
  _exptl_oxdiff_crystal_face_indexfrac_k
  _exptl_oxdiff_crystal_face_indexfrac_l
  _exptl_oxdiff_crystal_face_x
  _exptl_oxdiff_crystal_face_y
  _exptl_oxdiff_crystal_face_z
 1.0003 1.9987 0.0008 -0.0675 -0.1193 -0.1989
 -1.9994 -0.9993 -0.0038 0.0903 0.2223 -0.0123
 -1.0003 -1.9987 -0.0008 0.0675 0.1193 0.1989
 7.4393 0.4027 -0.8122 -0.3729 -0.7852 0.4944
 2.0525 0.6545 -8.7432 -0.9996 0.0254 0.0097
 -2.0525 -0.6545 8.7432 0.9996 -0.0254 -0.0097
 -1.3225 6.5789 0.4833 0.0030 0.0937 -0.9956

_exptl_transmission_factor_max     ?
_exptl_transmission_factor_min     ?
_diffrn_reflns_av_R_equivalents    0.0475
_diffrn_reflns_av_unetI/netI       0.0437
_diffrn_reflns_Laue_measured_fraction_full  0.998
_diffrn_reflns_Laue_measured_fraction_max  0.976
_diffrn_reflns_limit_h_max         15
_diffrn_reflns_limit_h_min         -15
_diffrn_reflns_limit_k_max         13
_diffrn_reflns_limit_k_min         -15
_diffrn_reflns_limit_l_max         17
_diffrn_reflns_limit_l_min         -17
_diffrn_reflns_number              26505
_diffrn_reflns_point_group_measured_fraction_full  0.998
_diffrn_reflns_point_group_measured_fraction_max  0.976
_diffrn_reflns_theta_full          67.684
_diffrn_reflns_theta_max           71.824
_diffrn_reflns_theta_min           3.928
_diffrn_ambient_environment        N~2~
_diffrn_ambient_temperature        100.00(10)
_diffrn_detector                   'CCD plate'
_diffrn_detector_area_resol_mean   5.2903
_diffrn_detector_type              AtlasS2
_diffrn_measured_fraction_theta_full  0.998
_diffrn_measured_fraction_theta_max  0.976
_diffrn_measurement_details
;
List of Runs (angles in degrees, time in seconds):

  # Type    Start    End  Width  t~exp~   \w     \q     \k     \f   Frames
--------------------------------------------------------------------------
  1  \w   -114.00 -13.00   1.00    6.42    --  -41.40 -57.00 -60.00  101
  2  \w    -86.00 -10.00   1.00    6.42    --  -41.40 125.00 150.00   76
  3  \w    -65.00  32.00   1.00    6.42    --  -41.40  38.00-120.00   97
  4  \w    -67.00  32.00   1.00    6.42    --  -41.40  57.00  90.00   99
  5  \w     33.00 112.00   1.00   25.70    --  103.09-125.00  60.00   79
  6  \w    149.00 174.00   1.00   25.70    --  103.09 125.00   0.00   25
  7  \w     50.00 112.00   1.00   25.70    --  103.09-125.00   0.00   62
  8  \w    111.00 158.00   1.00   25.70    --  103.09  77.00-120.00   47
  9  \w     42.00 128.00   1.00   25.70    --  103.09 -45.00 150.00   86
 10  \w     36.00  97.00   1.00   25.70    --  103.09 -94.00-180.00   61
 11  \w     80.00 107.00   1.00   25.70    --  103.09 -94.00-150.00   27
 12  \w    103.00 170.00   1.00   25.70    --  103.09 125.00  60.00   67
 13  \w     69.00 120.00   1.00   25.70    --  103.09 -45.00  30.00   51
 14  \w     64.00 123.00   1.00   25.70    --  103.09 -45.00 -60.00   59
 15  \w     28.00 104.00   1.00   25.70    --  103.09 -94.00  90.00   76
 16  \w    109.00 176.00   1.00   25.70    --  103.09  77.00 120.00   67
 17  \w     73.00 155.00   1.00   25.70    --  103.09 -15.00  60.00   82
 18  \w    111.00 148.00   1.00   25.70    --  103.09  77.00-150.00   37
 19  \w     22.00  52.00   1.00   25.70    --  103.09 -15.00  60.00   30
 20  \w   -114.00 -13.00   1.00    6.42    --  -41.40 -57.00  30.00  101
 21  \w   -114.00 -13.00   1.00    6.42    --  -41.40 -57.00 120.00  101
 22  \w    -86.00  -6.00   1.00    6.42    --  -41.40 125.00 -90.00   80
 23  \w   -114.00 -13.00   1.00    6.42    --  -41.40 -57.00-150.00  101
 24  \w     17.00 116.00   1.00    6.42    --   41.40  38.00 150.00   99
 25  \w     74.00 113.00   1.00   25.70    --  103.09  61.00 -60.00   39
 26  \w     50.00 178.00   1.00   25.70    --  103.09  15.00-180.00  128
 27  \w   -114.00 -13.00   1.00    6.42    --  -41.40 -57.00   0.00  101
 28  \w   -114.00 -13.00   1.00    6.42    --  -41.40 -57.00  60.00  101
 29  \w   -114.00 -42.00   1.00    6.42    --  -41.40 -57.00-120.00   72
 30  \w     13.00 114.00   1.00    6.42    --   41.40  57.00 -90.00  101
;
_diffrn_measurement_device         'four-circle diffractometer'
_diffrn_measurement_device_type    'SuperNova, Dual, Cu at home/near, AtlasS2'
_diffrn_measurement_method         '\w scans'
_diffrn_orient_matrix_type        
 'CrysAlisPro convention (1999,Acta A55,543-557)'
_diffrn_orient_matrix_UB_11        -0.0379370000
_diffrn_orient_matrix_UB_12        -0.0148273000
_diffrn_orient_matrix_UB_13        0.1043163000
_diffrn_orient_matrix_UB_21        -0.1083930000
_diffrn_orient_matrix_UB_22        -0.0054335000
_diffrn_orient_matrix_UB_23        -0.0287612000
_diffrn_orient_matrix_UB_31        0.0745278000
_diffrn_orient_matrix_UB_32        -0.1368028000
_diffrn_orient_matrix_UB_33        0.0061470000
_diffrn_radiation_monochromator    mirror
_diffrn_radiation_probe            x-ray
_diffrn_radiation_type             'Cu K\a'
_diffrn_radiation_wavelength       1.54184
_diffrn_source                     'micro-focus sealed X-ray tube'
_diffrn_source_type                'SuperNova (Cu) X-ray Source'
_reflns_Friedel_coverage           0.000
_reflns_Friedel_fraction_full      .
_reflns_Friedel_fraction_max       .
_reflns_number_gt                  7211
_reflns_number_total               7922
_reflns_special_details
;
 Reflections were merged by SHELXL according to the crystal
 class for the calculation of statistics and refinement.
 
 _reflns_Friedel_fraction is defined as the number of unique
 Friedel pairs measured divided by the number that would be
 possible theoretically, ignoring centric projections and
 systematic absences.
;
_reflns_threshold_expression       'I > 2\s(I)'
_computing_cell_refinement         'CrysAlisPro 1.171.43.106a (Rigaku OD, 2024)'
_computing_data_collection        
 'CrysAlisPro system (CCD 43.105a 64-bit (release 11-01-2024))'
_computing_data_reduction          'CrysAlisPro 1.171.43.106a (Rigaku OD, 2024)'
_computing_molecular_graphics      'Olex2 1.5 (Dolomanov et al., 2009)'
_computing_publication_material    'Olex2 1.5 (Dolomanov et al., 2009)'
_computing_structure_refinement    'SHELXL 2019/3 (Sheldrick, 2015)'
_computing_structure_solution      'SHELXT 2018/2 (Sheldrick, 2018)'
_refine_diff_density_max           1.810
_refine_diff_density_min           -1.117
_refine_diff_density_rms           0.081
_refine_ls_extinction_coef         .
_refine_ls_extinction_method       none
_refine_ls_goodness_of_fit_ref     1.028
_refine_ls_hydrogen_treatment      mixed
_refine_ls_matrix_type             full
_refine_ls_number_parameters       527
_refine_ls_number_reflns           7922
_refine_ls_number_restraints       251
_refine_ls_R_factor_all            0.0358
_refine_ls_R_factor_gt             0.0314
_refine_ls_restrained_S_all        1.012
_refine_ls_shift/su_max            0.001
_refine_ls_shift/su_mean           0.000
_refine_ls_structure_factor_coef   Fsqd
_refine_ls_weighting_details      
 'w=1/[\s^2^(Fo^2^)+(0.0429P)^2^+0.3268P] where P=(Fo^2^+2Fc^2^)/3'
_refine_ls_weighting_scheme        calc
_refine_ls_wR_factor_gt            0.0769
_refine_ls_wR_factor_ref           0.0795
_refine_special_details            ?
_olex2_refinement_description
;
1. Fixed Uiso
 At 1.2 times of:
  All C(H) groups, All C(H,H) groups
 At 1.5 times of:
  All C(H,H,H) groups
2. Restrained distances
 O1-C44 \\sim O1-C44A \\sim O1-C47 \\sim O1-C47A
 with sigma of 0.02
 C44A-C45A \\sim C45-C44 \\sim C47A-C46A \\sim C46-C47
 with sigma of 0.02
 C45A-C46A \\sim C45-C46
 with sigma of 0.02
 C45-O1 \\sim O1-C46 \\sim C45A-O1 \\sim O1-C46A
 with sigma of 0.02
 C44A-C47A \\sim C44-C47
 with sigma of 0.02
3. Uiso/Uaniso restraints and constraints
O1 \\sim C44 \\sim C44A \\sim C45 \\sim C45A \\sim C46 \\sim C46A \\sim C47
\\sim C47A: within 3A with sigma of 0.03 and sigma for terminal atoms of 0.06
within 3A
4. Rigid body (RIGU) restrains
 O1, C44A, C45A, C47A
 with sigma for 1-2 distances of 0.004 and sigma for 1-3 distances of 0.004
5. Others
 Sof(C44A)=Sof(H44c)=Sof(H44d)=Sof(C45A)=Sof(H45c)=Sof(H45d)=Sof(C46A)=
 Sof(H46c)=Sof(H46d)=Sof(C47A)=Sof(H47c)=Sof(H47d)=1-FVAR(1)
 Sof(C44)=Sof(H44a)=Sof(H44b)=Sof(C45)=Sof(H45a)=Sof(H45b)=Sof(C46)=Sof(H46a)=
 Sof(H46b)=Sof(C47)=Sof(H47a)=Sof(H47b)=FVAR(1)
6.a Ternary CH refined with riding coordinates:
 C12(H12), C17(H17), C28(H28), C33(H33)
6.b Secondary CH2 refined with riding coordinates:
 C13(H13a,H13b), C15(H15a,H15b), C18(H18a,H18b), C20(H20a,H20b), C29(H29a,
 H29b), C31(H31a,H31b), C34(H34a,H34b), C36(H36a,H36b), C44(H44a,H44b),
 C44A(H44c,H44d), C45(H45a,H45b), C45A(H45c,H45d), C46(H46a,H46b), C46A(H46c,
 H46d), C47(H47a,H47b), C47A(H47c,H47d)
6.c Aromatic/amide H refined with riding coordinates:
 C3(H3), C8(H8), C9(H9), C10(H10), C24(H24), C25(H25), C26(H26)
6.d Idealised Me refined as rotating group:
 C1(H1a,H1b,H1c), C5(H5a,H5b,H5c), C14(H14a,H14b,H14c), C16(H16a,H16b,H16c),
 C19(H19a,H19b,H19c), C21(H21a,H21b,H21c), C30(H30a,H30b,H30c), C32(H32a,H32b,
 H32c), C35(H35a,H35b,H35c), C37(H37a,H37b,H37c)
;
_atom_sites_solution_hydrogens     mixed
_atom_sites_solution_primary       dual
_atom_sites_solution_secondary     ?
loop_
  _atom_site_label
  _atom_site_type_symbol
  _atom_site_fract_x
  _atom_site_fract_y
  _atom_site_fract_z
  _atom_site_U_iso_or_equiv
  _atom_site_adp_type
  _atom_site_occupancy
  _atom_site_site_symmetry_order
  _atom_site_calc_flag
  _atom_site_refinement_flags_posn
  _atom_site_refinement_flags_adp
  _atom_site_refinement_flags_occupancy
  _atom_site_disorder_assembly
  _atom_site_disorder_group
 Yb1 Yb 0.54990(2) 0.64858(2) 0.31230(2) 0.02321(6) Uani 1 1 d . . . . .
 O1 O 0.43660(19) 0.57986(19) 0.24394(15) 0.0299(5) Uani 1 1 d D U . . .
 N1 N 0.6943(2) 0.6239(2) 0.18738(18) 0.0245(5) Uani 1 1 d . . . . .
 C1 C 0.7370(3) 0.6357(3) 0.0170(2) 0.0309(7) Uani 1 1 d . . . . .
 H1A H 0.812996 0.633676 0.022672 0.046 Uiso 1 1 calc R U . . .
 H1B H 0.698040 0.689383 -0.040150 0.046 Uiso 1 1 calc R U . . .
 H1C H 0.751283 0.555040 0.013521 0.046 Uiso 1 1 calc R U . . .
 N2 N 0.4538(2) 0.8482(2) 0.23088(17) 0.0238(5) Uani 1 1 d . . . . .
 C2 C 0.6578(3) 0.6806(3) 0.1022(2) 0.0247(6) Uani 1 1 d . . . . .
 C3 C 0.5473(3) 0.7856(3) 0.0806(2) 0.0254(6) Uani 1 1 d . . . . .
 H3 H 0.529371 0.805335 0.015757 0.030 Uiso 1 1 calc R U . . .
 C4 C 0.4593(3) 0.8662(3) 0.1372(2) 0.0252(6) Uani 1 1 d . . . . .
 C5 C 0.3652(3) 0.9804(3) 0.0819(2) 0.0298(7) Uani 1 1 d . . . . .
 H5A H 0.302296 0.966353 0.064848 0.045 Uiso 1 1 calc R U . . .
 H5B H 0.401818 1.003743 0.024652 0.045 Uiso 1 1 calc R U . . .
 H5C H 0.331062 1.044585 0.120758 0.045 Uiso 1 1 calc R U . . .
 C6 C 0.8166(3) 0.5311(3) 0.1961(2) 0.0277(6) Uani 1 1 d . . . . .
 C7 C 0.8496(3) 0.4137(3) 0.1850(2) 0.0314(7) Uani 1 1 d . . . . .
 C8 C 0.9704(3) 0.3280(3) 0.1896(3) 0.0376(8) Uani 1 1 d . . . . .
 H8 H 0.993876 0.248091 0.182499 0.045 Uiso 1 1 calc R U . . .
 C9 C 1.0551(3) 0.3577(3) 0.2042(3) 0.0428(9) Uani 1 1 d . . . . .
 H9 H 1.136716 0.299365 0.204726 0.051 Uiso 1 1 calc R U . . .
 C10 C 1.0218(3) 0.4717(3) 0.2180(3) 0.0393(8) Uani 1 1 d . . . . .
 H10 H 1.081105 0.490677 0.229412 0.047 Uiso 1 1 calc R U . . .
 C11 C 0.9030(3) 0.5605(3) 0.2159(2) 0.0315(7) Uani 1 1 d . . . . .
 C12 C 0.7589(3) 0.3760(3) 0.1710(2) 0.0312(7) Uani 1 1 d . . . . .
 H12 H 0.689179 0.448800 0.140469 0.037 Uiso 1 1 calc R U . . .
 C13 C 0.8042(3) 0.2822(3) 0.1045(2) 0.0366(8) Uani 1 1 d . . . . .
 H13A H 0.828224 0.314660 0.043526 0.044 Uiso 1 1 calc R U . . .
 H13B H 0.875828 0.210371 0.131427 0.044 Uiso 1 1 calc R U . . .
 C14 C 0.7153(3) 0.2452(3) 0.0865(3) 0.0438(9) Uani 1 1 d . . . . .
 H14A H 0.747430 0.192671 0.038169 0.066 Uiso 1 1 calc R U . . .
 H14B H 0.641301 0.316395 0.064913 0.066 Uiso 1 1 calc R U . . .
 H14C H 0.699380 0.202519 0.144801 0.066 Uiso 1 1 calc R U . . .
 C15 C 0.7133(3) 0.3350(3) 0.2662(2) 0.0327(7) Uani 1 1 d . . . . .
 H15A H 0.680320 0.400786 0.304426 0.039 Uiso 1 1 calc R U . . .
 H15B H 0.647379 0.321113 0.254342 0.039 Uiso 1 1 calc R U . . .
 C16 C 0.8057(3) 0.2228(3) 0.3233(3) 0.0419(9) Uani 1 1 d . . . . .
 H16A H 0.837492 0.156200 0.287101 0.063 Uiso 1 1 calc R U . . .
 H16B H 0.768917 0.203633 0.382205 0.063 Uiso 1 1 calc R U . . .
 H16C H 0.870409 0.236062 0.337379 0.063 Uiso 1 1 calc R U . . .
 C17 C 0.8688(3) 0.6860(3) 0.2326(2) 0.0325(7) Uani 1 1 d . . . . .
 H17 H 0.791110 0.716178 0.268299 0.039 Uiso 1 1 calc R U . . .
 C18 C 0.9578(3) 0.6882(4) 0.2936(3) 0.0387(8) Uani 1 1 d . . . . .
 H18A H 1.036757 0.654548 0.261355 0.046 Uiso 1 1 calc R U . . .
 H18B H 0.932962 0.772505 0.297877 0.046 Uiso 1 1 calc R U . . .
 C19 C 0.9706(3) 0.6198(4) 0.3931(3) 0.0461(9) Uani 1 1 d . . . . .
 H19A H 0.996624 0.535742 0.390095 0.069 Uiso 1 1 calc R U . . .
 H19B H 0.893826 0.654438 0.426967 0.069 Uiso 1 1 calc R U . . .
 H19C H 1.029534 0.625389 0.426114 0.069 Uiso 1 1 calc R U . . .
 C20 C 0.8489(3) 0.7739(3) 0.1400(2) 0.0346(7) Uani 1 1 d . . . . .
 H20A H 0.778534 0.785006 0.109431 0.041 Uiso 1 1 calc R U . . .
 H20B H 0.830603 0.852412 0.155497 0.041 Uiso 1 1 calc R U . . .
 C21 C 0.9530(3) 0.7351(4) 0.0703(3) 0.0413(8) Uani 1 1 d . . . . .
 H21A H 0.932524 0.794997 0.013524 0.062 Uiso 1 1 calc R U . . .
 H21B H 0.971427 0.657937 0.053597 0.062 Uiso 1 1 calc R U . . .
 H21C H 1.022482 0.727268 0.098667 0.062 Uiso 1 1 calc R U . . .
 C22 C 0.3705(3) 0.9434(3) 0.2805(2) 0.0266(6) Uani 1 1 d . . . . .
 C23 C 0.2521(3) 0.9661(3) 0.2977(2) 0.0280(6) Uani 1 1 d . . . . .
 C24 C 0.1765(3) 1.0573(3) 0.3495(2) 0.0322(7) Uani 1 1 d . . . . .
 H24 H 0.096054 1.074552 0.360404 0.039 Uiso 1 1 calc R U . . .
 C25 C 0.2161(3) 1.1232(3) 0.3854(2) 0.0371(8) Uani 1 1 d . . . . .
 H25 H 0.163480 1.184137 0.421300 0.045 Uiso 1 1 calc R U . . .
 C26 C 0.3328(3) 1.0997(3) 0.3688(2) 0.0335(7) Uani 1 1 d . . . . .
 H26 H 0.359657 1.145244 0.393493 0.040 Uiso 1 1 calc R U . . .
 C27 C 0.4118(3) 1.0105(3) 0.3166(2) 0.0288(7) Uani 1 1 d . . . . .
 C28 C 0.2048(3) 0.8971(3) 0.2579(2) 0.0287(7) Uani 1 1 d . . . . .
 H28 H 0.267330 0.849310 0.212945 0.034 Uiso 1 1 calc R U . . .
 C29 C 0.1862(3) 0.8068(3) 0.3335(2) 0.0342(7) Uani 1 1 d . . . . .
 H29A H 0.167693 0.757015 0.301213 0.041 Uiso 1 1 calc R U . . .
 H29B H 0.262615 0.753087 0.365284 0.041 Uiso 1 1 calc R U . . .
 C30 C 0.0900(3) 0.8562(4) 0.4094(3) 0.0463(9) Uani 1 1 d . . . . .
 H30A H 0.014055 0.912870 0.379563 0.069 Uiso 1 1 calc R U . . .
 H30B H 0.111754 0.897229 0.447798 0.069 Uiso 1 1 calc R U . . .
 H30C H 0.082547 0.790385 0.449410 0.069 Uiso 1 1 calc R U . . .
 C31 C 0.0934(3) 0.9831(3) 0.1998(2) 0.0344(7) Uani 1 1 d . . . . .
 H31A H 0.027569 1.027895 0.242889 0.041 Uiso 1 1 calc R U . . .
 H31B H 0.110059 1.041644 0.155753 0.041 Uiso 1 1 calc R U . . .
 C32 C 0.0541(3) 0.9213(3) 0.1445(3) 0.0420(8) Uani 1 1 d . . . . .
 H32A H -0.011663 0.981313 0.104332 0.063 Uiso 1 1 calc R U . . .
 H32B H 0.027547 0.870789 0.187892 0.063 Uiso 1 1 calc R U . . .
 H32C H 0.120643 0.871667 0.105182 0.063 Uiso 1 1 calc R U . . .
 C33 C 0.5390(3) 0.9879(3) 0.2965(2) 0.0303(7) Uani 1 1 d . . . . .
 H33 H 0.589467 0.900686 0.292835 0.036 Uiso 1 1 calc R U . . .
 C34 C 0.5873(3) 1.0152(3) 0.3756(2) 0.0359(8) Uani 1 1 d . . . . .
 H34A H 0.544452 1.102546 0.376429 0.043 Uiso 1 1 calc R U . . .
 H34B H 0.570663 0.976208 0.436622 0.043 Uiso 1 1 calc R U . . .
 C35 C 0.7199(4) 0.9735(4) 0.3660(3) 0.0467(9) Uani 1 1 d . . . . .
 H35A H 0.736996 1.013383 0.306595 0.070 Uiso 1 1 calc R U . . .
 H35B H 0.763248 0.886801 0.366632 0.070 Uiso 1 1 calc R U . . .
 H35C H 0.744852 0.993507 0.418632 0.070 Uiso 1 1 calc R U . . .
 C36 C 0.5500(3) 1.0560(3) 0.2005(2) 0.0331(7) Uani 1 1 d . . . . .
 H36A H 0.634356 1.035695 0.188100 0.040 Uiso 1 1 calc R U . . .
 H36B H 0.526117 1.028757 0.151117 0.040 Uiso 1 1 calc R U . . .
 C37 C 0.4745(3) 1.1921(3) 0.1930(3) 0.0396(8) Uani 1 1 d . . . . .
 H37A H 0.486256 1.229571 0.130310 0.059 Uiso 1 1 calc R U . . .
 H37B H 0.498523 1.220302 0.240780 0.059 Uiso 1 1 calc R U . . .
 H37C H 0.390445 1.213446 0.203096 0.059 Uiso 1 1 calc R U . . .
 C38 C 0.5268(3) 0.5367(3) 0.4911(2) 0.0261(6) Uani 1 1 d . . . . .
 C39 C 0.6551(3) 0.4905(3) 0.4707(2) 0.0281(6) Uani 1 1 d . . . . .
 H39 H 0.706(3) 0.408(3) 0.467(2) 0.029(9) Uiso 1 1 d . . . . .
 C40 C 0.7060(3) 0.5636(3) 0.4555(2) 0.0323(7) Uani 1 1 d . . . . .
 H40 H 0.787(3) 0.527(3) 0.436(3) 0.032(9) Uiso 1 1 d . . . . .
 C41 C 0.6387(3) 0.6890(3) 0.4531(2) 0.0322(7) Uani 1 1 d . . . . .
 H41 H 0.670(3) 0.735(3) 0.444(3) 0.032(10) Uiso 1 1 d . . . . .
 C42 C 0.5164(3) 0.7350(3) 0.4771(2) 0.0321(7) Uani 1 1 d . . . . .
 H42 H 0.471(3) 0.815(3) 0.477(2) 0.031(9) Uiso 1 1 d . . . . .
 C43 C 0.4618(3) 0.6660(3) 0.4943(2) 0.0296(7) Uani 1 1 d . . . . .
 H43 H 0.386(3) 0.696(3) 0.506(3) 0.038(10) Uiso 1 1 d . . . . .
 C44 C 0.4133(7) 0.6074(6) 0.1442(3) 0.0304(13) Uani 0.878(14) 1 d D U P A 1
 H44A H 0.485529 0.598012 0.106525 0.037 Uiso 0.878(14) 1 calc R U P A 1
 H44B H 0.348779 0.690323 0.128119 0.037 Uiso 0.878(14) 1 calc R U P A 1
 C44A C 0.417(5) 0.587(6) 0.1458(11) 0.034(5) Uani 0.122(14) 1 d D U P A 2
 H44C H 0.489548 0.528813 0.115561 0.040 Uiso 0.122(14) 1 calc R U P A 2
 H44D H 0.394832 0.668316 0.111752 0.040 Uiso 0.122(14) 1 calc R U P A 2
 C45 C 0.3768(5) 0.5183(4) 0.1262(3) 0.0343(12) Uani 0.878(14) 1 d D U P A 1
 H45A H 0.324659 0.549872 0.071366 0.041 Uiso 0.878(14) 1 calc R U P A 1
 H45B H 0.446830 0.441211 0.115976 0.041 Uiso 0.878(14) 1 calc R U P A 1
 C45A C 0.317(4) 0.559(4) 0.144(2) 0.039(5) Uani 0.122(14) 1 d D U P A 2
 H45C H 0.241189 0.633363 0.130199 0.047 Uiso 0.122(14) 1 calc R U P A 2
 H45D H 0.333407 0.507728 0.095599 0.047 Uiso 0.122(14) 1 calc R U P A 2
 C46 C 0.3112(7) 0.5058(7) 0.2157(4) 0.0379(13) Uani 0.878(14) 1 d D U P A 1
 H46A H 0.229501 0.573804 0.215990 0.045 Uiso 0.878(14) 1 calc R U P A 1
 H46B H 0.306985 0.430368 0.224958 0.045 Uiso 0.878(14) 1 calc R U P A 1
 C46A C 0.313(5) 0.495(5) 0.240(3) 0.043(8) Uani 0.122(14) 1 d D U P A 2
 H46C H 0.342862 0.409144 0.237592 0.052 Uiso 0.122(14) 1 calc R U P A 2
 H46D H 0.229889 0.528899 0.264982 0.052 Uiso 0.122(14) 1 calc R U P A 2
 C47 C 0.3832(11) 0.5051(11) 0.2896(4) 0.0308(11) Uani 0.878(14) 1 d D U P A 1
 H47A H 0.332202 0.539017 0.344228 0.037 Uiso 0.878(14) 1 calc R U P A 1
 H47B H 0.445567 0.422765 0.311252 0.037 Uiso 0.878(14) 1 calc R U P A 1
 C47A C 0.388(8) 0.509(9) 0.303(2) 0.029(5) Uani 0.122(14) 1 d D U P A 2
 H47C H 0.340177 0.550202 0.356087 0.035 Uiso 0.122(14) 1 calc R U P A 2
 H47D H 0.453307 0.429824 0.328980 0.035 Uiso 0.122(14) 1 calc R U P A 2

loop_
  _atom_site_aniso_label
  _atom_site_aniso_U_11
  _atom_site_aniso_U_22
  _atom_site_aniso_U_33
  _atom_site_aniso_U_23
  _atom_site_aniso_U_13
  _atom_site_aniso_U_12
 Yb1 0.02121(9) 0.01992(9) 0.02454(9) 0.00021(6) 0.00213(6) -0.00855(6)
 O1 0.0296(11) 0.0292(11) 0.0317(11) -0.0016(9) -0.0028(9) -0.0153(9)
 N1 0.0183(12) 0.0257(13) 0.0258(13) -0.0008(10) 0.0038(10) -0.0096(10)
 C1 0.0270(16) 0.0362(17) 0.0252(15) -0.0035(13) 0.0031(13) -0.0131(14)
 N2 0.0237(13) 0.0204(12) 0.0243(12) -0.0014(10) 0.0004(10) -0.0090(10)
 C2 0.0206(14) 0.0274(15) 0.0265(15) -0.0033(12) 0.0064(12) -0.0134(12)
 C3 0.0284(16) 0.0259(15) 0.0213(14) 0.0011(11) -0.0029(12) -0.0135(12)
 C4 0.0260(15) 0.0249(15) 0.0267(15) 0.0003(12) -0.0010(12) -0.0151(12)
 C5 0.0315(17) 0.0253(15) 0.0263(15) 0.0012(12) -0.0030(13) -0.0100(13)
 C6 0.0211(15) 0.0293(16) 0.0255(15) 0.0015(12) 0.0029(12) -0.0091(12)
 C7 0.0245(16) 0.0313(17) 0.0315(16) 0.0007(13) 0.0035(13) -0.0107(13)
 C8 0.0272(17) 0.0305(17) 0.043(2) -0.0002(15) 0.0017(15) -0.0072(14)
 C9 0.0209(17) 0.038(2) 0.055(2) 0.0022(17) 0.0000(15) -0.0064(14)
 C10 0.0228(16) 0.041(2) 0.049(2) -0.0005(16) -0.0018(15) -0.0136(15)
 C11 0.0260(16) 0.0338(17) 0.0305(16) 0.0023(13) 0.0015(13) -0.0139(13)
 C12 0.0241(16) 0.0275(16) 0.0353(17) -0.0037(13) 0.0038(13) -0.0085(13)
 C13 0.0328(18) 0.0354(18) 0.0331(18) -0.0050(14) 0.0037(14) -0.0106(14)
 C14 0.046(2) 0.044(2) 0.041(2) -0.0105(17) 0.0064(17) -0.0207(17)
 C15 0.0292(17) 0.0298(16) 0.0361(18) -0.0080(14) 0.0094(14) -0.0129(14)
 C16 0.0354(19) 0.0348(18) 0.042(2) -0.0006(15) 0.0123(16) -0.0108(15)
 C17 0.0250(16) 0.0398(18) 0.0324(17) -0.0029(14) 0.0001(13) -0.0163(14)
 C18 0.0276(17) 0.051(2) 0.0403(19) -0.0037(16) -0.0003(15) -0.0224(16)
 C19 0.041(2) 0.063(3) 0.040(2) 0.0004(18) -0.0104(17) -0.0308(19)
 C20 0.0336(18) 0.0368(18) 0.0357(18) -0.0018(14) 0.0001(14) -0.0202(15)
 C21 0.043(2) 0.049(2) 0.0377(19) -0.0057(16) 0.0071(16) -0.0282(18)
 C22 0.0296(16) 0.0189(14) 0.0243(15) 0.0014(11) -0.0017(12) -0.0076(12)
 C23 0.0277(16) 0.0205(14) 0.0275(15) -0.0004(12) -0.0010(13) -0.0061(12)
 C24 0.0275(17) 0.0265(16) 0.0336(17) -0.0029(13) -0.0005(13) -0.0065(13)
 C25 0.041(2) 0.0261(16) 0.0330(17) -0.0077(14) -0.0032(15) -0.0063(14)
 C26 0.0412(19) 0.0236(16) 0.0301(16) -0.0035(13) -0.0063(14) -0.0104(14)
 C27 0.0353(17) 0.0212(15) 0.0262(15) 0.0011(12) -0.0044(13) -0.0115(13)
 C28 0.0207(15) 0.0250(15) 0.0353(17) -0.0063(13) -0.0009(13) -0.0066(12)
 C29 0.0269(16) 0.0303(17) 0.0411(19) -0.0026(14) -0.0007(14) -0.0114(13)
 C30 0.044(2) 0.044(2) 0.046(2) -0.0043(17) 0.0098(17) -0.0196(18)
 C31 0.0261(17) 0.0314(17) 0.0376(18) -0.0050(14) -0.0034(14) -0.0071(14)
 C32 0.0341(19) 0.043(2) 0.045(2) -0.0062(17) -0.0079(16) -0.0149(16)
 C33 0.0360(18) 0.0242(15) 0.0302(16) 0.0003(13) -0.0030(13) -0.0152(13)
 C34 0.042(2) 0.0300(17) 0.0354(18) -0.0014(14) -0.0085(15) -0.0165(15)
 C35 0.050(2) 0.061(2) 0.042(2) -0.0046(18) -0.0048(18) -0.037(2)
 C36 0.0407(19) 0.0334(17) 0.0296(16) 0.0003(13) -0.0032(14) -0.0224(15)
 C37 0.042(2) 0.0311(18) 0.042(2) 0.0064(15) -0.0068(16) -0.0179(16)
 C38 0.0239(15) 0.0244(15) 0.0226(14) 0.0012(11) 0.0031(12) -0.0082(12)
 C39 0.0247(16) 0.0249(16) 0.0257(15) 0.0017(12) 0.0036(12) -0.0076(13)
 C40 0.0284(17) 0.0399(18) 0.0265(16) 0.0040(14) -0.0018(13) -0.0176(15)
 C41 0.0381(19) 0.0348(18) 0.0279(16) 0.0022(13) -0.0013(14) -0.0229(15)
 C42 0.0417(19) 0.0254(16) 0.0242(15) 0.0014(13) -0.0004(14) -0.0139(14)
 C43 0.0277(17) 0.0265(16) 0.0272(16) 0.0003(12) 0.0051(13) -0.0100(13)
 C44 0.037(2) 0.023(3) 0.0307(19) 0.0006(15) -0.0029(17) -0.015(2)
 C44A 0.029(9) 0.033(10) 0.034(6) -0.007(8) -0.004(7) -0.010(7)
 C45 0.037(3) 0.028(2) 0.038(2) -0.0058(17) -0.0034(19) -0.015(2)
 C45A 0.033(9) 0.043(9) 0.041(9) -0.011(8) -0.002(8) -0.016(7)
 C46 0.033(2) 0.040(3) 0.043(3) 0.002(3) -0.004(3) -0.022(2)
 C46A 0.033(10) 0.036(10) 0.038(10) 0.001(10) 0.011(9) -0.004(9)
 C47 0.028(3) 0.028(2) 0.033(2) -0.002(3) 0.007(3) -0.0140(17)
 C47A 0.023(9) 0.033(9) 0.040(9) -0.004(8) -0.006(8) -0.019(7)

_geom_special_details
;
 All esds (except the esd in the dihedral angle between two l.s. planes)
 are estimated using the full covariance matrix.  The cell esds are taken
 into account individually in the estimation of esds in distances, angles
 and torsion angles; correlations between esds in cell parameters are only
 used when they are defined by crystal symmetry.  An approximate (isotropic)
 treatment of cell esds is used for estimating esds involving l.s. planes.
;
loop_
  _geom_bond_atom_site_label_1
  _geom_bond_atom_site_label_2
  _geom_bond_distance
  _geom_bond_site_symmetry_2
  _geom_bond_publ_flag
 Yb1 O1 2.416(2) . ?
 Yb1 N1 2.390(2) . ?
 Yb1 N2 2.385(2) . ?
 Yb1 C38 2.784(3) . ?
 Yb1 C39 2.746(3) . ?
 Yb1 C40 2.737(3) . ?
 Yb1 C41 2.691(3) . ?
 Yb1 C42 2.722(3) . ?
 Yb1 C43 2.752(3) . ?
 O1 C44 1.449(4) . ?
 O1 C44A 1.449(15) . ?
 O1 C47 1.472(4) . ?
 O1 C47A 1.455(15) . ?
 N1 C2 1.319(4) . ?
 N1 C6 1.445(4) . ?
 C1 H1A 0.9800 . ?
 C1 H1B 0.9800 . ?
 C1 H1C 0.9800 . ?
 C1 C2 1.517(4) . ?
 N2 C4 1.332(4) . ?
 N2 C22 1.432(4) . ?
 C2 C3 1.425(4) . ?
 C3 H3 0.9500 . ?
 C3 C4 1.413(4) . ?
 C4 C5 1.526(4) . ?
 C5 H5A 0.9800 . ?
 C5 H5B 0.9800 . ?
 C5 H5C 0.9800 . ?
 C6 C7 1.403(5) . ?
 C6 C11 1.414(5) . ?
 C7 C8 1.404(4) . ?
 C7 C12 1.517(5) . ?
 C8 H8 0.9500 . ?
 C8 C9 1.372(5) . ?
 C9 H9 0.9500 . ?
 C9 C10 1.370(5) . ?
 C10 H10 0.9500 . ?
 C10 C11 1.396(5) . ?
 C11 C17 1.523(5) . ?
 C12 H12 1.0000 . ?
 C12 C13 1.536(5) . ?
 C12 C15 1.542(4) . ?
 C13 H13A 0.9900 . ?
 C13 H13B 0.9900 . ?
 C13 C14 1.504(5) . ?
 C14 H14A 0.9800 . ?
 C14 H14B 0.9800 . ?
 C14 H14C 0.9800 . ?
 C15 H15A 0.9900 . ?
 C15 H15B 0.9900 . ?
 C15 C16 1.518(5) . ?
 C16 H16A 0.9800 . ?
 C16 H16B 0.9800 . ?
 C16 H16C 0.9800 . ?
 C17 H17 1.0000 . ?
 C17 C18 1.539(5) . ?
 C17 C20 1.545(4) . ?
 C18 H18A 0.9900 . ?
 C18 H18B 0.9900 . ?
 C18 C19 1.524(5) . ?
 C19 H19A 0.9800 . ?
 C19 H19B 0.9800 . ?
 C19 H19C 0.9800 . ?
 C20 H20A 0.9900 . ?
 C20 H20B 0.9900 . ?
 C20 C21 1.516(5) . ?
 C21 H21A 0.9800 . ?
 C21 H21B 0.9800 . ?
 C21 H21C 0.9800 . ?
 C22 C23 1.409(4) . ?
 C22 C27 1.413(4) . ?
 C23 C24 1.396(4) . ?
 C23 C28 1.520(4) . ?
 C24 H24 0.9500 . ?
 C24 C25 1.382(5) . ?
 C25 H25 0.9500 . ?
 C25 C26 1.385(5) . ?
 C26 H26 0.9500 . ?
 C26 C27 1.394(4) . ?
 C27 C33 1.523(5) . ?
 C28 H28 1.0000 . ?
 C28 C29 1.539(4) . ?
 C28 C31 1.540(4) . ?
 C29 H29A 0.9900 . ?
 C29 H29B 0.9900 . ?
 C29 C30 1.527(5) . ?
 C30 H30A 0.9800 . ?
 C30 H30B 0.9800 . ?
 C30 H30C 0.9800 . ?
 C31 H31A 0.9900 . ?
 C31 H31B 0.9900 . ?
 C31 C32 1.506(5) . ?
 C32 H32A 0.9800 . ?
 C32 H32B 0.9800 . ?
 C32 H32C 0.9800 . ?
 C33 H33 1.0000 . ?
 C33 C34 1.533(5) . ?
 C33 C36 1.535(4) . ?
 C34 H34A 0.9900 . ?
 C34 H34B 0.9900 . ?
 C34 C35 1.519(5) . ?
 C35 H35A 0.9800 . ?
 C35 H35B 0.9800 . ?
 C35 H35C 0.9800 . ?
 C36 H36A 0.9900 . ?
 C36 H36B 0.9900 . ?
 C36 C37 1.532(5) . ?
 C37 H37A 0.9800 . ?
 C37 H37B 0.9800 . ?
 C37 H37C 0.9800 . ?
 C38 C38 1.403(6) 2_666 ?
 C38 C39 1.474(4) . ?
 C38 C43 1.471(4) . ?
 C39 H39 0.95(4) . ?
 C39 C40 1.372(5) . ?
 C40 H40 0.94(4) . ?
 C40 C41 1.416(5) . ?
 C41 H41 0.85(4) . ?
 C41 C42 1.414(5) . ?
 C42 H42 0.91(4) . ?
 C42 C43 1.361(5) . ?
 C43 H43 0.87(4) . ?
 C44 H44A 0.9900 . ?
 C44 H44B 0.9900 . ?
 C44 C45 1.516(6) . ?
 C44A H44C 0.9900 . ?
 C44A H44D 0.9900 . ?
 C44A C45A 1.500(17) . ?
 C45 H45A 0.9900 . ?
 C45 H45B 0.9900 . ?
 C45 C46 1.493(7) . ?
 C45A H45C 0.9900 . ?
 C45A H45D 0.9900 . ?
 C45A C46A 1.50(2) . ?
 C46 H46A 0.9900 . ?
 C46 H46B 0.9900 . ?
 C46 C47 1.489(6) . ?
 C46A H46C 0.9900 . ?
 C46A H46D 0.9900 . ?
 C46A C47A 1.499(17) . ?
 C47 H47A 0.9900 . ?
 C47 H47B 0.9900 . ?
 C47A H47C 0.9900 . ?
 C47A H47D 0.9900 . ?

loop_
  _geom_angle_atom_site_label_1
  _geom_angle_atom_site_label_2
  _geom_angle_atom_site_label_3
  _geom_angle
  _geom_angle_site_symmetry_1
  _geom_angle_site_symmetry_3
  _geom_angle_publ_flag
 O1 Yb1 C38 91.82(8) . . ?
 O1 Yb1 C39 108.25(9) . . ?
 O1 Yb1 C40 136.64(9) . . ?
 O1 Yb1 C41 155.68(9) . . ?
 O1 Yb1 C42 130.60(9) . . ?
 O1 Yb1 C43 103.84(9) . . ?
 N1 Yb1 O1 97.86(8) . . ?
 N1 Yb1 C38 140.14(9) . . ?
 N1 Yb1 C39 110.36(9) . . ?
 N1 Yb1 C40 96.04(9) . . ?
 N1 Yb1 C41 103.64(9) . . ?
 N1 Yb1 C42 131.51(10) . . ?
 N1 Yb1 C43 156.11(10) . . ?
 N2 Yb1 O1 95.84(8) . . ?
 N2 Yb1 N1 82.41(8) . . ?
 N2 Yb1 C38 135.07(9) . . ?
 N2 Yb1 C39 150.27(9) . . ?
 N2 Yb1 C40 126.68(10) . . ?
 N2 Yb1 C41 98.12(9) . . ?
 N2 Yb1 C42 89.81(9) . . ?
 N2 Yb1 C43 104.92(9) . . ?
 C39 Yb1 C38 30.91(9) . . ?
 C39 Yb1 C43 53.22(9) . . ?
 C40 Yb1 C38 53.57(9) . . ?
 C40 Yb1 C39 28.97(10) . . ?
 C40 Yb1 C43 61.14(10) . . ?
 C41 Yb1 C38 64.33(10) . . ?
 C41 Yb1 C39 53.45(10) . . ?
 C41 Yb1 C40 30.23(10) . . ?
 C41 Yb1 C42 30.27(10) . . ?
 C41 Yb1 C43 53.23(10) . . ?
 C42 Yb1 C38 53.53(9) . . ?
 C42 Yb1 C39 61.39(10) . . ?
 C42 Yb1 C40 52.30(10) . . ?
 C42 Yb1 C43 28.80(10) . . ?
 C43 Yb1 C38 30.81(9) . . ?
 C44 O1 Yb1 122.2(2) . . ?
 C44 O1 C47 108.5(3) . . ?
 C44A O1 Yb1 129.3(12) . . ?
 C44A O1 C47A 110.2(14) . . ?
 C47 O1 Yb1 129.3(3) . . ?
 C47A O1 Yb1 120.2(12) . . ?
 C2 N1 Yb1 118.93(19) . . ?
 C2 N1 C6 117.3(2) . . ?
 C6 N1 Yb1 122.49(18) . . ?
 H1A C1 H1B 109.5 . . ?
 H1A C1 H1C 109.5 . . ?
 H1B C1 H1C 109.5 . . ?
 C2 C1 H1A 109.5 . . ?
 C2 C1 H1B 109.5 . . ?
 C2 C1 H1C 109.5 . . ?
 C4 N2 Yb1 119.1(2) . . ?
 C4 N2 C22 119.8(3) . . ?
 C22 N2 Yb1 119.68(18) . . ?
 N1 C2 C1 120.0(3) . . ?
 N1 C2 C3 125.5(3) . . ?
 C3 C2 C1 114.5(3) . . ?
 C2 C3 H3 113.8 . . ?
 C4 C3 C2 132.4(3) . . ?
 C4 C3 H3 113.8 . . ?
 N2 C4 C3 125.2(3) . . ?
 N2 C4 C5 120.4(3) . . ?
 C3 C4 C5 114.4(3) . . ?
 C4 C5 H5A 109.5 . . ?
 C4 C5 H5B 109.5 . . ?
 C4 C5 H5C 109.5 . . ?
 H5A C5 H5B 109.5 . . ?
 H5A C5 H5C 109.5 . . ?
 H5B C5 H5C 109.5 . . ?
 C7 C6 N1 120.7(3) . . ?
 C7 C6 C11 120.4(3) . . ?
 C11 C6 N1 118.9(3) . . ?
 C6 C7 C8 118.6(3) . . ?
 C6 C7 C12 122.2(3) . . ?
 C8 C7 C12 119.3(3) . . ?
 C7 C8 H8 119.4 . . ?
 C9 C8 C7 121.2(3) . . ?
 C9 C8 H8 119.4 . . ?
 C8 C9 H9 120.0 . . ?
 C10 C9 C8 119.9(3) . . ?
 C10 C9 H9 120.0 . . ?
 C9 C10 H10 119.1 . . ?
 C9 C10 C11 121.8(3) . . ?
 C11 C10 H10 119.1 . . ?
 C6 C11 C17 121.4(3) . . ?
 C10 C11 C6 118.1(3) . . ?
 C10 C11 C17 120.5(3) . . ?
 C7 C12 H12 106.8 . . ?
 C7 C12 C13 112.9(3) . . ?
 C7 C12 C15 111.1(3) . . ?
 C13 C12 H12 106.8 . . ?
 C13 C12 C15 112.0(3) . . ?
 C15 C12 H12 106.8 . . ?
 C12 C13 H13A 108.6 . . ?
 C12 C13 H13B 108.6 . . ?
 H13A C13 H13B 107.6 . . ?
 C14 C13 C12 114.5(3) . . ?
 C14 C13 H13A 108.6 . . ?
 C14 C13 H13B 108.6 . . ?
 C13 C14 H14A 109.5 . . ?
 C13 C14 H14B 109.5 . . ?
 C13 C14 H14C 109.5 . . ?
 H14A C14 H14B 109.5 . . ?
 H14A C14 H14C 109.5 . . ?
 H14B C14 H14C 109.5 . . ?
 C12 C15 H15A 108.5 . . ?
 C12 C15 H15B 108.5 . . ?
 H15A C15 H15B 107.5 . . ?
 C16 C15 C12 115.2(3) . . ?
 C16 C15 H15A 108.5 . . ?
 C16 C15 H15B 108.5 . . ?
 C15 C16 H16A 109.5 . . ?
 C15 C16 H16B 109.5 . . ?
 C15 C16 H16C 109.5 . . ?
 H16A C16 H16B 109.5 . . ?
 H16A C16 H16C 109.5 . . ?
 H16B C16 H16C 109.5 . . ?
 C11 C17 H17 106.8 . . ?
 C11 C17 C18 113.0(3) . . ?
 C11 C17 C20 112.5(3) . . ?
 C18 C17 H17 106.8 . . ?
 C18 C17 C20 110.4(3) . . ?
 C20 C17 H17 106.8 . . ?
 C17 C18 H18A 108.4 . . ?
 C17 C18 H18B 108.4 . . ?
 H18A C18 H18B 107.5 . . ?
 C19 C18 C17 115.3(3) . . ?
 C19 C18 H18A 108.4 . . ?
 C19 C18 H18B 108.4 . . ?
 C18 C19 H19A 109.5 . . ?
 C18 C19 H19B 109.5 . . ?
 C18 C19 H19C 109.5 . . ?
 H19A C19 H19B 109.5 . . ?
 H19A C19 H19C 109.5 . . ?
 H19B C19 H19C 109.5 . . ?
 C17 C20 H20A 108.6 . . ?
 C17 C20 H20B 108.6 . . ?
 H20A C20 H20B 107.5 . . ?
 C21 C20 C17 114.8(3) . . ?
 C21 C20 H20A 108.6 . . ?
 C21 C20 H20B 108.6 . . ?
 C20 C21 H21A 109.5 . . ?
 C20 C21 H21B 109.5 . . ?
 C20 C21 H21C 109.5 . . ?
 H21A C21 H21B 109.5 . . ?
 H21A C21 H21C 109.5 . . ?
 H21B C21 H21C 109.5 . . ?
 C23 C22 N2 121.3(3) . . ?
 C23 C22 C27 120.4(3) . . ?
 C27 C22 N2 118.2(3) . . ?
 C22 C23 C28 121.5(3) . . ?
 C24 C23 C22 118.5(3) . . ?
 C24 C23 C28 120.0(3) . . ?
 C23 C24 H24 119.2 . . ?
 C25 C24 C23 121.5(3) . . ?
 C25 C24 H24 119.2 . . ?
 C24 C25 H25 120.2 . . ?
 C24 C25 C26 119.6(3) . . ?
 C26 C25 H25 120.2 . . ?
 C25 C26 H26 119.4 . . ?
 C25 C26 C27 121.3(3) . . ?
 C27 C26 H26 119.4 . . ?
 C22 C27 C33 120.6(3) . . ?
 C26 C27 C22 118.7(3) . . ?
 C26 C27 C33 120.8(3) . . ?
 C23 C28 H28 106.5 . . ?
 C23 C28 C29 112.7(3) . . ?
 C23 C28 C31 110.7(3) . . ?
 C29 C28 H28 106.5 . . ?
 C29 C28 C31 113.3(3) . . ?
 C31 C28 H28 106.5 . . ?
 C28 C29 H29A 107.9 . . ?
 C28 C29 H29B 107.9 . . ?
 H29A C29 H29B 107.2 . . ?
 C30 C29 C28 117.7(3) . . ?
 C30 C29 H29A 107.9 . . ?
 C30 C29 H29B 107.9 . . ?
 C29 C30 H30A 109.5 . . ?
 C29 C30 H30B 109.5 . . ?
 C29 C30 H30C 109.5 . . ?
 H30A C30 H30B 109.5 . . ?
 H30A C30 H30C 109.5 . . ?
 H30B C30 H30C 109.5 . . ?
 C28 C31 H31A 108.8 . . ?
 C28 C31 H31B 108.8 . . ?
 H31A C31 H31B 107.7 . . ?
 C32 C31 C28 113.7(3) . . ?
 C32 C31 H31A 108.8 . . ?
 C32 C31 H31B 108.8 . . ?
 C31 C32 H32A 109.5 . . ?
 C31 C32 H32B 109.5 . . ?
 C31 C32 H32C 109.5 . . ?
 H32A C32 H32B 109.5 . . ?
 H32A C32 H32C 109.5 . . ?
 H32B C32 H32C 109.5 . . ?
 C27 C33 H33 107.1 . . ?
 C27 C33 C34 112.5(3) . . ?
 C27 C33 C36 110.9(3) . . ?
 C34 C33 H33 107.1 . . ?
 C34 C33 C36 111.8(3) . . ?
 C36 C33 H33 107.1 . . ?
 C33 C34 H34A 108.8 . . ?
 C33 C34 H34B 108.8 . . ?
 H34A C34 H34B 107.7 . . ?
 C35 C34 C33 113.7(3) . . ?
 C35 C34 H34A 108.8 . . ?
 C35 C34 H34B 108.8 . . ?
 C34 C35 H35A 109.5 . . ?
 C34 C35 H35B 109.5 . . ?
 C34 C35 H35C 109.5 . . ?
 H35A C35 H35B 109.5 . . ?
 H35A C35 H35C 109.5 . . ?
 H35B C35 H35C 109.5 . . ?
 C33 C36 H36A 108.8 . . ?
 C33 C36 H36B 108.8 . . ?
 H36A C36 H36B 107.7 . . ?
 C37 C36 C33 113.9(3) . . ?
 C37 C36 H36A 108.8 . . ?
 C37 C36 H36B 108.8 . . ?
 C36 C37 H37A 109.5 . . ?
 C36 C37 H37B 109.5 . . ?
 C36 C37 H37C 109.5 . . ?
 H37A C37 H37B 109.5 . . ?
 H37A C37 H37C 109.5 . . ?
 H37B C37 H37C 109.5 . . ?
 C38 C38 Yb1 123.5(3) 2_666 . ?
 C38 C38 C39 123.0(3) 2_666 . ?
 C38 C38 C43 123.5(3) 2_666 . ?
 C39 C38 Yb1 73.13(16) . . ?
 C43 C38 Yb1 73.40(17) . . ?
 C43 C38 C39 113.5(3) . . ?
 Yb1 C39 H39 120(2) . . ?
 C38 C39 Yb1 75.97(16) . . ?
 C38 C39 H39 120(2) . . ?
 C40 C39 Yb1 75.17(18) . . ?
 C40 C39 C38 121.9(3) . . ?
 C40 C39 H39 118(2) . . ?
 Yb1 C40 H40 115(2) . . ?
 C39 C40 Yb1 75.86(19) . . ?
 C39 C40 H40 115(2) . . ?
 C39 C40 C41 122.6(3) . . ?
 C41 C40 Yb1 73.10(19) . . ?
 C41 C40 H40 121(2) . . ?
 Yb1 C41 H41 123(2) . . ?
 C40 C41 Yb1 76.7(2) . . ?
 C40 C41 H41 123(3) . . ?
 C42 C41 Yb1 76.06(19) . . ?
 C42 C41 C40 116.5(3) . . ?
 C42 C41 H41 120(2) . . ?
 Yb1 C42 H42 118(2) . . ?
 C41 C42 Yb1 73.67(19) . . ?
 C41 C42 H42 118(2) . . ?
 C43 C42 Yb1 76.8(2) . . ?
 C43 C42 C41 123.0(3) . . ?
 C43 C42 H42 119(2) . . ?
 Yb1 C43 H43 120(3) . . ?
 C38 C43 Yb1 75.79(17) . . ?
 C38 C43 H43 116(3) . . ?
 C42 C43 Yb1 74.38(19) . . ?
 C42 C43 C38 122.2(3) . . ?
 C42 C43 H43 122(3) . . ?
 O1 C44 H44A 110.7 . . ?
 O1 C44 H44B 110.7 . . ?
 O1 C44 C45 105.0(3) . . ?
 H44A C44 H44B 108.8 . . ?
 C45 C44 H44A 110.7 . . ?
 C45 C44 H44B 110.7 . . ?
 O1 C44A H44C 110.4 . . ?
 O1 C44A H44D 110.4 . . ?
 O1 C44A C45A 106.5(13) . . ?
 H44C C44A H44D 108.6 . . ?
 C45A C44A H44C 110.4 . . ?
 C45A C44A H44D 110.4 . . ?
 C44 C45 H45A 111.5 . . ?
 C44 C45 H45B 111.5 . . ?
 H45A C45 H45B 109.3 . . ?
 C46 C45 C44 101.6(4) . . ?
 C46 C45 H45A 111.5 . . ?
 C46 C45 H45B 111.5 . . ?
 C44A C45A H45C 110.7 . . ?
 C44A C45A H45D 110.7 . . ?
 H45C C45A H45D 108.8 . . ?
 C46A C45A C44A 105.1(17) . . ?
 C46A C45A H45C 110.7 . . ?
 C46A C45A H45D 110.7 . . ?
 C45 C46 H46A 111.0 . . ?
 C45 C46 H46B 111.0 . . ?
 H46A C46 H46B 109.0 . . ?
 C47 C46 C45 103.7(4) . . ?
 C47 C46 H46A 111.0 . . ?
 C47 C46 H46B 111.0 . . ?
 C45A C46A H46C 110.0 . . ?
 C45A C46A H46D 110.0 . . ?
 C45A C46A C47A 108.5(12) . . ?
 H46C C46A H46D 108.4 . . ?
 C47A C46A H46C 110.0 . . ?
 C47A C46A H46D 110.0 . . ?
 O1 C47 C46 105.1(4) . . ?
 O1 C47 H47A 110.7 . . ?
 O1 C47 H47B 110.7 . . ?
 C46 C47 H47A 110.7 . . ?
 C46 C47 H47B 110.7 . . ?
 H47A C47 H47B 108.8 . . ?
 O1 C47A C46A 105.5(13) . . ?
 O1 C47A H47C 110.6 . . ?
 O1 C47A H47D 110.6 . . ?
 C46A C47A H47C 110.6 . . ?
 C46A C47A H47D 110.6 . . ?
 H47C C47A H47D 108.8 . . ?

loop_
  _geom_torsion_atom_site_label_1
  _geom_torsion_atom_site_label_2
  _geom_torsion_atom_site_label_3
  _geom_torsion_atom_site_label_4
  _geom_torsion
  _geom_torsion_site_symmetry_1
  _geom_torsion_site_symmetry_2
  _geom_torsion_site_symmetry_3
  _geom_torsion_site_symmetry_4
  _geom_torsion_publ_flag
 Yb1 O1 C44 C45 162.5(3) . . . . ?
 Yb1 O1 C44A C45A -166(2) . . . . ?
 Yb1 O1 C47 C46 172.6(5) . . . . ?
 Yb1 O1 C47A C46A 174(4) . . . . ?
 Yb1 N1 C2 C1 -158.2(2) . . . . ?
 Yb1 N1 C2 C3 22.9(4) . . . . ?
 Yb1 N1 C6 C7 80.4(3) . . . . ?
 Yb1 N1 C6 C11 -99.8(3) . . . . ?
 Yb1 N2 C4 C3 -22.6(4) . . . . ?
 Yb1 N2 C4 C5 156.7(2) . . . . ?
 Yb1 N2 C22 C23 -81.0(3) . . . . ?
 Yb1 N2 C22 C27 95.6(3) . . . . ?
 Yb1 C38 C39 C40 62.2(3) . . . . ?
 Yb1 C38 C43 C42 -60.8(3) . . . . ?
 Yb1 C39 C40 C41 58.9(3) . . . . ?
 Yb1 C40 C41 C42 66.8(3) . . . . ?
 Yb1 C41 C42 C43 61.7(3) . . . . ?
 Yb1 C42 C43 C38 61.5(3) . . . . ?
 O1 C44 C45 C46 34.6(7) . . . . ?
 O1 C44A C45A C46A -20(6) . . . . ?
 N1 C2 C3 C4 11.4(5) . . . . ?
 N1 C6 C7 C8 176.9(3) . . . . ?
 N1 C6 C7 C12 -4.8(5) . . . . ?
 N1 C6 C11 C10 -175.9(3) . . . . ?
 N1 C6 C11 C17 3.0(4) . . . . ?
 C1 C2 C3 C4 -167.5(3) . . . . ?
 N2 C22 C23 C24 177.6(3) . . . . ?
 N2 C22 C23 C28 -4.8(4) . . . . ?
 N2 C22 C27 C26 -177.0(3) . . . . ?
 N2 C22 C27 C33 4.6(4) . . . . ?
 C2 N1 C6 C7 -86.4(4) . . . . ?
 C2 N1 C6 C11 93.4(4) . . . . ?
 C2 C3 C4 N2 -11.6(5) . . . . ?
 C2 C3 C4 C5 169.1(3) . . . . ?
 C4 N2 C22 C23 85.3(4) . . . . ?
 C4 N2 C22 C27 -98.1(3) . . . . ?
 C6 N1 C2 C1 9.1(4) . . . . ?
 C6 N1 C2 C3 -169.8(3) . . . . ?
 C6 C7 C8 C9 -0.3(5) . . . . ?
 C6 C7 C12 C13 144.7(3) . . . . ?
 C6 C7 C12 C15 -88.6(4) . . . . ?
 C6 C11 C17 C18 154.4(3) . . . . ?
 C6 C11 C17 C20 -79.7(4) . . . . ?
 C7 C6 C11 C10 3.9(5) . . . . ?
 C7 C6 C11 C17 -177.2(3) . . . . ?
 C7 C8 C9 C10 2.4(6) . . . . ?
 C7 C12 C13 C14 -178.3(3) . . . . ?
 C7 C12 C15 C16 -65.3(4) . . . . ?
 C8 C7 C12 C13 -37.0(4) . . . . ?
 C8 C7 C12 C15 89.7(4) . . . . ?
 C8 C9 C10 C11 -1.3(6) . . . . ?
 C9 C10 C11 C6 -1.8(5) . . . . ?
 C9 C10 C11 C17 179.3(3) . . . . ?
 C10 C11 C17 C18 -26.7(4) . . . . ?
 C10 C11 C17 C20 99.1(4) . . . . ?
 C11 C6 C7 C8 -2.9(5) . . . . ?
 C11 C6 C7 C12 175.4(3) . . . . ?
 C11 C17 C18 C19 -62.0(4) . . . . ?
 C11 C17 C20 C21 -55.8(4) . . . . ?
 C12 C7 C8 C9 -178.6(3) . . . . ?
 C13 C12 C15 C16 62.0(4) . . . . ?
 C15 C12 C13 C14 55.4(4) . . . . ?
 C18 C17 C20 C21 71.4(4) . . . . ?
 C20 C17 C18 C19 171.0(3) . . . . ?
 C22 N2 C4 C3 171.0(3) . . . . ?
 C22 N2 C4 C5 -9.7(4) . . . . ?
 C22 C23 C24 C25 -1.3(5) . . . . ?
 C22 C23 C28 C29 107.3(3) . . . . ?
 C22 C23 C28 C31 -124.6(3) . . . . ?
 C22 C27 C33 C34 -150.3(3) . . . . ?
 C22 C27 C33 C36 83.6(3) . . . . ?
 C23 C22 C27 C26 -0.4(4) . . . . ?
 C23 C22 C27 C33 -178.8(3) . . . . ?
 C23 C24 C25 C26 0.9(5) . . . . ?
 C23 C28 C29 C30 66.5(4) . . . . ?
 C23 C28 C31 C32 169.9(3) . . . . ?
 C24 C23 C28 C29 -75.1(4) . . . . ?
 C24 C23 C28 C31 53.0(4) . . . . ?
 C24 C25 C26 C27 -0.2(5) . . . . ?
 C25 C26 C27 C22 -0.1(5) . . . . ?
 C25 C26 C27 C33 178.3(3) . . . . ?
 C26 C27 C33 C34 31.3(4) . . . . ?
 C26 C27 C33 C36 -94.8(3) . . . . ?
 C27 C22 C23 C24 1.1(4) . . . . ?
 C27 C22 C23 C28 178.7(3) . . . . ?
 C27 C33 C34 C35 170.0(3) . . . . ?
 C27 C33 C36 C37 61.8(4) . . . . ?
 C28 C23 C24 C25 -179.0(3) . . . . ?
 C29 C28 C31 C32 -62.3(4) . . . . ?
 C31 C28 C29 C30 -60.3(4) . . . . ?
 C34 C33 C36 C37 -64.7(4) . . . . ?
 C36 C33 C34 C35 -64.4(4) . . . . ?
 C38 C38 C39 Yb1 119.3(4) 2_666 . . . ?
 C38 C38 C39 C40 -178.5(4) 2_666 . . . ?
 C38 C38 C43 Yb1 -119.5(4) 2_666 . . . ?
 C38 C38 C43 C42 179.7(4) 2_666 . . . ?
 C38 C39 C40 Yb1 -62.6(3) . . . . ?
 C38 C39 C40 C41 -3.7(5) . . . . ?
 C39 C38 C43 Yb1 62.6(2) . . . . ?
 C39 C38 C43 C42 1.8(4) . . . . ?
 C39 C40 C41 Yb1 -60.2(3) . . . . ?
 C39 C40 C41 C42 6.6(5) . . . . ?
 C40 C41 C42 Yb1 -67.1(3) . . . . ?
 C40 C41 C42 C43 -5.4(5) . . . . ?
 C41 C42 C43 Yb1 -60.2(3) . . . . ?
 C41 C42 C43 C38 1.3(5) . . . . ?
 C43 C38 C39 Yb1 -62.8(2) . . . . ?
 C43 C38 C39 C40 -0.6(4) . . . . ?
 C44 O1 C47 C46 -8.7(10) . . . . ?
 C44 C45 C46 C47 -39.8(8) . . . . ?
 C44A O1 C47A C46A -13(8) . . . . ?
 C44A C45A C46A C47A 12(8) . . . . ?
 C45 C46 C47 O1 30.6(10) . . . . ?
 C45A C46A C47A O1 0(9) . . . . ?
 C47 O1 C44 C45 -16.3(8) . . . . ?
 C47A O1 C44A C45A 21(7) . . . . ?

_shelx_res_file
;
TITL hasj250522a_a.res in P-1
    hasj250522a.res
    created by SHELXL-2019/3 at 14:53:53 on 26-May-2025
REM Old TITL hasj250522a in P-1
REM SHELXT solution in P-1: R1 0.081, Rweak 0.011, Alpha 0.028
REM <I/s> 0.000 for 0 systematic absences, Orientation as input
REM Formula found by SHELXT: C47 N2 O Yb
CELL 1.54184 12.9066 12.9725 14.4672 79.367 83.551 60.711
ZERR 1 0.0004 0.0004 0.0004 0.002 0.002 0.003
LATT 1
SFAC C H N O Yb
UNIT 94 140 4 2 2
SADI O1 C44 O1 C44A O1 C47 O1 C47A
SADI C44A C45A C45 C44 C47A C46A C46 C47
SADI C45A C46A C45 C46
SADI C45 O1 O1 C46 C45A O1 O1 C46A
SADI C44A C47A C44 C47
SIMU 0.03 0.06 3 O1 C44 > C47A
RIGU O1 C44A C45A C47A

L.S. 15
PLAN  12
SIZE 0.005 0.126 0.15
TEMP -173
CONF
BOND
list 4
MORE -1
BOND $H
fmap 2 53
acta
REM <olex2.extras>
REM <HklSrc "%.\\hasj250522a.hkl">
REM </olex2.extras>

WGHT    0.042900    0.326800
FVAR       0.41747   0.87797
YB1   5    0.549898    0.648584    0.312304    11.00000    0.02121    0.01992 =
         0.02454    0.00021    0.00213   -0.00855
O1    4    0.436599    0.579861    0.243942    11.00000    0.02964    0.02916 =
         0.03167   -0.00159   -0.00276   -0.01530
N1    3    0.694269    0.623877    0.187384    11.00000    0.01834    0.02571 =
         0.02581   -0.00081    0.00382   -0.00963
C1    1    0.737045    0.635696    0.017017    11.00000    0.02698    0.03624 =
         0.02519   -0.00355    0.00313   -0.01306
AFIX 137
H1A   2    0.812996    0.633676    0.022672    11.00000   -1.50000
H1B   2    0.698040    0.689383   -0.040150    11.00000   -1.50000
H1C   2    0.751283    0.555040    0.013521    11.00000   -1.50000
AFIX   0
N2    3    0.453754    0.848156    0.230881    11.00000    0.02370    0.02036 =
         0.02434   -0.00139    0.00035   -0.00902
C2    1    0.657810    0.680573    0.102167    11.00000    0.02059    0.02739 =
         0.02648   -0.00333    0.00643   -0.01336
C3    1    0.547334    0.785639    0.080637    11.00000    0.02836    0.02588 =
         0.02126    0.00112   -0.00295   -0.01355
AFIX  43
H3    2    0.529371    0.805335    0.015757    11.00000   -1.20000
AFIX   0
C4    1    0.459286    0.866239    0.137176    11.00000    0.02603    0.02491 =
         0.02666    0.00029   -0.00099   -0.01509
C5    1    0.365196    0.980450    0.081913    11.00000    0.03146    0.02528 =
         0.02631    0.00116   -0.00299   -0.01003
AFIX 137
H5A   2    0.302296    0.966353    0.064848    11.00000   -1.50000
H5B   2    0.401818    1.003743    0.024652    11.00000   -1.50000
H5C   2    0.331062    1.044585    0.120758    11.00000   -1.50000
AFIX   0
C6    1    0.816624    0.531136    0.196134    11.00000    0.02111    0.02932 =
         0.02546    0.00147    0.00290   -0.00914
C7    1    0.849588    0.413678    0.185046    11.00000    0.02447    0.03131 =
         0.03147    0.00075    0.00348   -0.01075
C8    1    0.970379    0.328021    0.189626    11.00000    0.02719    0.03054 =
         0.04334   -0.00019    0.00170   -0.00715
AFIX  43
H8    2    0.993876    0.248091    0.182499    11.00000   -1.20000
AFIX   0
C9    1    1.055081    0.357713    0.204212    11.00000    0.02089    0.03842 =
         0.05482    0.00217   -0.00001   -0.00644
AFIX  43
H9    2    1.136716    0.299365    0.204726    11.00000   -1.20000
AFIX   0
C10   1    1.021766    0.471666    0.218043    11.00000    0.02277    0.04142 =
         0.04888   -0.00052   -0.00184   -0.01358
AFIX  43
H10   2    1.081105    0.490677    0.229412    11.00000   -1.20000
AFIX   0
C11   1    0.903010    0.560542    0.215875    11.00000    0.02600    0.03384 =
         0.03050    0.00234    0.00151   -0.01388
C12   1    0.758854    0.376014    0.171014    11.00000    0.02412    0.02748 =
         0.03527   -0.00369    0.00379   -0.00851
AFIX  13
H12   2    0.689179    0.448800    0.140469    11.00000   -1.20000
AFIX   0
C13   1    0.804153    0.282233    0.104461    11.00000    0.03284    0.03535 =
         0.03309   -0.00500    0.00368   -0.01064
AFIX  23
H13A  2    0.828224    0.314660    0.043526    11.00000   -1.20000
H13B  2    0.875828    0.210371    0.131427    11.00000   -1.20000
AFIX   0
C14   1    0.715324    0.245229    0.086523    11.00000    0.04577    0.04377 =
         0.04061   -0.01049    0.00642   -0.02071
AFIX 137
H14A  2    0.747430    0.192671    0.038169    11.00000   -1.50000
H14B  2    0.641301    0.316395    0.064913    11.00000   -1.50000
H14C  2    0.699380    0.202519    0.144801    11.00000   -1.50000
AFIX   0
C15   1    0.713272    0.335050    0.266208    11.00000    0.02916    0.02982 =
         0.03612   -0.00798    0.00936   -0.01292
AFIX  23
H15A  2    0.680320    0.400786    0.304426    11.00000   -1.20000
H15B  2    0.647379    0.321113    0.254342    11.00000   -1.20000
AFIX   0
C16   1    0.805710    0.222793    0.323278    11.00000    0.03541    0.03475 =
         0.04184   -0.00055    0.01227   -0.01079
AFIX 137
H16A  2    0.837492    0.156200    0.287101    11.00000   -1.50000
H16B  2    0.768917    0.203633    0.382205    11.00000   -1.50000
H16C  2    0.870409    0.236062    0.337379    11.00000   -1.50000
AFIX   0
C17   1    0.868838    0.685987    0.232628    11.00000    0.02498    0.03976 =
         0.03239   -0.00289    0.00013   -0.01627
AFIX  13
H17   2    0.791110    0.716178    0.268299    11.00000   -1.20000
AFIX   0
C18   1    0.957802    0.688194    0.293630    11.00000    0.02764    0.05117 =
         0.04028   -0.00365   -0.00025   -0.02244
AFIX  23
H18A  2    1.036757    0.654548    0.261355    11.00000   -1.20000
H18B  2    0.932962    0.772505    0.297877    11.00000   -1.20000
AFIX   0
C19   1    0.970588    0.619841    0.393077    11.00000    0.04147    0.06279 =
         0.04049    0.00036   -0.01041   -0.03080
AFIX 137
H19A  2    0.996624    0.535742    0.390095    11.00000   -1.50000
H19B  2    0.893826    0.654438    0.426967    11.00000   -1.50000
H19C  2    1.029534    0.625389    0.426114    11.00000   -1.50000
AFIX   0
C20   1    0.848892    0.773902    0.140029    11.00000    0.03357    0.03682 =
         0.03572   -0.00176    0.00011   -0.02015
AFIX  23
H20A  2    0.778534    0.785006    0.109431    11.00000   -1.20000
H20B  2    0.830603    0.852412    0.155497    11.00000   -1.20000
AFIX   0
C21   1    0.953039    0.735095    0.070288    11.00000    0.04313    0.04871 =
         0.03772   -0.00572    0.00709   -0.02820
AFIX 137
H21A  2    0.932524    0.794997    0.013524    11.00000   -1.50000
H21B  2    0.971427    0.657937    0.053597    11.00000   -1.50000
H21C  2    1.022482    0.727268    0.098667    11.00000   -1.50000
AFIX   0
C22   1    0.370546    0.943391    0.280522    11.00000    0.02964    0.01890 =
         0.02426    0.00137   -0.00171   -0.00758
C23   1    0.252100    0.966100    0.297674    11.00000    0.02772    0.02053 =
         0.02747   -0.00044   -0.00104   -0.00608
C24   1    0.176521    1.057335    0.349544    11.00000    0.02748    0.02649 =
         0.03358   -0.00295   -0.00052   -0.00650
AFIX  43
H24   2    0.096054    1.074552    0.360404    11.00000   -1.20000
AFIX   0
C25   1    0.216055    1.123155    0.385444    11.00000    0.04134    0.02612 =
         0.03304   -0.00771   -0.00322   -0.00632
AFIX  43
H25   2    0.163480    1.184137    0.421300    11.00000   -1.20000
AFIX   0
C26   1    0.332826    1.099677    0.368831    11.00000    0.04118    0.02360 =
         0.03006   -0.00346   -0.00632   -0.01040
AFIX  43
H26   2    0.359657    1.145244    0.393493    11.00000   -1.20000
AFIX   0
C27   1    0.411768    1.010458    0.316611    11.00000    0.03529    0.02124 =
         0.02615    0.00115   -0.00443   -0.01147
C28   1    0.204756    0.897050    0.257898    11.00000    0.02075    0.02505 =
         0.03529   -0.00627   -0.00090   -0.00657
AFIX  13
H28   2    0.267330    0.849310    0.212945    11.00000   -1.20000
AFIX   0
C29   1    0.186209    0.806778    0.333543    11.00000    0.02686    0.03028 =
         0.04108   -0.00257   -0.00072   -0.01135
AFIX  23
H29A  2    0.167693    0.757015    0.301213    11.00000   -1.20000
H29B  2    0.262615    0.753087    0.365284    11.00000   -1.20000
AFIX   0
C30   1    0.090033    0.856243    0.409365    11.00000    0.04352    0.04368 =
         0.04613   -0.00434    0.00981   -0.01959
AFIX 137
H30A  2    0.014055    0.912870    0.379563    11.00000   -1.50000
H30B  2    0.111754    0.897229    0.447798    11.00000   -1.50000
H30C  2    0.082547    0.790385    0.449410    11.00000   -1.50000
AFIX   0
C31   1    0.093442    0.983060    0.199829    11.00000    0.02613    0.03141 =
         0.03763   -0.00498   -0.00336   -0.00710
AFIX  23
H31A  2    0.027569    1.027895    0.242889    11.00000   -1.20000
H31B  2    0.110059    1.041644    0.155753    11.00000   -1.20000
AFIX   0
C32   1    0.054053    0.921316    0.144476    11.00000    0.03409    0.04329 =
         0.04550   -0.00616   -0.00787   -0.01490
AFIX 137
H32A  2   -0.011663    0.981313    0.104332    11.00000   -1.50000
H32B  2    0.027547    0.870789    0.187892    11.00000   -1.50000
H32C  2    0.120643    0.871667    0.105182    11.00000   -1.50000
AFIX   0
C33   1    0.538981    0.987866    0.296544    11.00000    0.03601    0.02424 =
         0.03019    0.00028   -0.00304   -0.01522
AFIX  13
H33   2    0.589467    0.900686    0.292835    11.00000   -1.20000
AFIX   0
C34   1    0.587312    1.015206    0.375613    11.00000    0.04183    0.03003 =
         0.03543   -0.00140   -0.00845   -0.01649
AFIX  23
H34A  2    0.544452    1.102546    0.376429    11.00000   -1.20000
H34B  2    0.570663    0.976208    0.436622    11.00000   -1.20000
AFIX   0
C35   1    0.719862    0.973527    0.366017    11.00000    0.05024    0.06083 =
         0.04170   -0.00461   -0.00484   -0.03667
AFIX 137
H35A  2    0.736996    1.013383    0.306595    11.00000   -1.50000
H35B  2    0.763248    0.886801    0.366632    11.00000   -1.50000
H35C  2    0.744852    0.993507    0.418632    11.00000   -1.50000
AFIX   0
C36   1    0.549984    1.056036    0.200507    11.00000    0.04070    0.03339 =
         0.02961    0.00032   -0.00318   -0.02239
AFIX  23
H36A  2    0.634356    1.035695    0.188100    11.00000   -1.20000
H36B  2    0.526117    1.028757    0.151117    11.00000   -1.20000
AFIX   0
C37   1    0.474504    1.192093    0.192997    11.00000    0.04245    0.03105 =
         0.04194    0.00635   -0.00680   -0.01787
AFIX 137
H37A  2    0.486256    1.229571    0.130310    11.00000   -1.50000
H37B  2    0.498523    1.220302    0.240780    11.00000   -1.50000
H37C  2    0.390445    1.213446    0.203096    11.00000   -1.50000
AFIX   0
C38   1    0.526828    0.536725    0.491073    11.00000    0.02393    0.02442 =
         0.02257    0.00119    0.00311   -0.00815
C39   1    0.655103    0.490481    0.470657    11.00000    0.02470    0.02490 =
         0.02566    0.00172    0.00360   -0.00758
H39   2    0.705597    0.407919    0.466867    11.00000    0.02905
C40   1    0.706019    0.563623    0.455542    11.00000    0.02838    0.03994 =
         0.02654    0.00395   -0.00177   -0.01765
H40   2    0.786693    0.527140    0.436480    11.00000    0.03217
C41   1    0.638673    0.689028    0.453083    11.00000    0.03811    0.03475 =
         0.02789    0.00219   -0.00133   -0.02291
H41   2    0.669615    0.735081    0.444218    11.00000    0.03195
C42   1    0.516425    0.734973    0.477103    11.00000    0.04170    0.02535 =
         0.02418    0.00140   -0.00042   -0.01390
H42   2    0.471214    0.815324    0.476785    11.00000    0.03082
C43   1    0.461820    0.666032    0.494307    11.00000    0.02771    0.02649 =
         0.02720    0.00032    0.00513   -0.01001
H43   2    0.385993    0.695991    0.506139    11.00000    0.03798
PART 1
C44   1    0.413335    0.607387    0.144240    21.00000    0.03735    0.02276 =
         0.03067    0.00057   -0.00285   -0.01514
AFIX  23
H44A  2    0.485529    0.598012    0.106525    21.00000   -1.20000
H44B  2    0.348779    0.690323    0.128119    21.00000   -1.20000
AFIX   0
PART 2
C44A  1    0.416773    0.587119    0.145776   -21.00000    0.02864    0.03317 =
         0.03417   -0.00692   -0.00406   -0.00964
AFIX  23
H44C  2    0.489548    0.528813    0.115561   -21.00000   -1.20000
H44D  2    0.394832    0.668316    0.111752   -21.00000   -1.20000
AFIX   0
PART 1
C45   1    0.376772    0.518347    0.126206    21.00000    0.03684    0.02776 =
         0.03846   -0.00577   -0.00343   -0.01473
AFIX  23
H45A  2    0.324659    0.549872    0.071366    21.00000   -1.20000
H45B  2    0.446830    0.441211    0.115976    21.00000   -1.20000
AFIX   0
PART 2
C45A  1    0.317299    0.559080    0.143951   -21.00000    0.03306    0.04317 =
         0.04127   -0.01052   -0.00158   -0.01602
AFIX  23
H45C  2    0.241189    0.633363    0.130199   -21.00000   -1.20000
H45D  2    0.333407    0.507728    0.095599   -21.00000   -1.20000
AFIX   0
PART 1
C46   1    0.311180    0.505796    0.215675    21.00000    0.03289    0.04005 =
         0.04321    0.00238   -0.00445   -0.02153
AFIX  23
H46A  2    0.229501    0.573804    0.215990    21.00000   -1.20000
H46B  2    0.306985    0.430368    0.224958    21.00000   -1.20000
AFIX   0
PART 2
C46A  1    0.312868    0.494918    0.240191   -21.00000    0.03330    0.03586 =
         0.03770    0.00089    0.01066   -0.00359
AFIX  23
H46C  2    0.342862    0.409144    0.237592   -21.00000   -1.20000
H46D  2    0.229889    0.528899    0.264982   -21.00000   -1.20000
AFIX   0
PART 1
C47   1    0.383178    0.505150    0.289552    21.00000    0.02814    0.02822 =
         0.03346   -0.00236    0.00747   -0.01404
AFIX  23
H47A  2    0.332202    0.539017    0.344228    21.00000   -1.20000
H47B  2    0.445567    0.422765    0.311252    21.00000   -1.20000
AFIX   0
PART 2
C47A  1    0.388473    0.508835    0.303154   -21.00000    0.02269    0.03254 =
         0.04047   -0.00354   -0.00608   -0.01924
AFIX  23
H47C  2    0.340177    0.550202    0.356087   -21.00000   -1.20000
H47D  2    0.453307    0.429824    0.328980   -21.00000   -1.20000
AFIX   0
HKLF 4


REM  hasj250522a_a.res in P-1
REM wR2 = 0.0795, GooF = S = 1.028, Restrained GooF = 1.012 for all data
REM R1 = 0.0314 for 7211 Fo > 4sig(Fo) and 0.0358 for all 7922 data
REM 527 parameters refined using 251 restraints

END

WGHT      0.0429      0.3268

REM Highest difference peak  1.810,  deepest hole -1.117,  1-sigma level  0.081
Q1    1   0.5183  0.6592  0.2554  11.00000  0.05    1.81
Q2    1   0.5660  0.6168  0.3805  11.00000  0.05    1.03
Q3    1   0.6168  0.5839  0.2365  11.00000  0.05    0.71
Q4    1   0.4829  0.6932  0.3941  11.00000  0.05    0.66
Q5    1   0.4779  0.6358  0.3469  11.00000  0.05    0.56
Q6    1   0.5951  0.7139  0.3439  11.00000  0.05    0.54
Q7    1   0.5653  0.5815  0.3020  11.00000  0.05    0.49
Q8    1   0.6564  0.5587  0.3446  11.00000  0.05    0.46
Q9    1   0.3426  1.0596  0.0609  11.00000  0.05    0.45
Q10   1   0.5956  0.6461  0.1827  11.00000  0.05    0.44
Q11   1   0.6581  0.6109  0.3549  11.00000  0.05    0.42
Q12   1   0.6250  0.6633  0.2722  11.00000  0.05    0.42
;
_shelx_res_checksum                97480
_shelx_hkl_file
;
   0   0   2 8220.01   72.67
   0   0  -2 8104.98   86.75
   0   0  -2 8599.52  104.85
   0   0  -2 8446.41   77.57
   0   0   2 8430.62   74.50
   0   0   3  104.59   10.54
   0   0  -3   94.10   15.51
   0   0  -3   83.46   11.68
   0   0  -3   95.66   13.81
   0   0  -3   97.57   11.21
   0   0   3   93.13    9.95
   0   0   4    9.01    5.63
   0   0  -4    5.22    6.34
   0   0  -4   28.38   15.97
   0   0  -4    8.80    6.99
   0   0  -4    2.26    5.45
   0   0   4    8.06    4.82
   0   0   5 1666.22   52.41
   0   0   5 1534.08   56.18
   0   0  -5 1417.83   55.94
   0   0  -5 1529.31   63.28
   0   0  -5 1502.68   68.28
   0   0  -5 1590.02   59.48
   0   0   5 1786.55   55.93
   0   0   6  930.93   41.02
   0   0  -6  828.51   55.92
   0   0   6  841.45   45.81
   0   0  -6  904.11   48.76
   0   0  -6  910.08   54.48
   0   0  -6  959.73   50.04
   0   0   6  944.84   44.32
   0   0   7   -0.51    6.43
   0   0  -7    2.48   10.04
   0   0  -7   -0.73    7.61
   0   0   7    2.45    5.22
   0   0  -7    1.16    6.34
   0   0  -7    0.16    7.54
   0   0  -8  917.94   60.17
   0   0  -8  970.03   59.12
   0   0  -8  952.44   71.01
   0   0   8 1025.47   58.87
   0   0   8 1081.26   50.88
   0   0   9  151.84   20.66
   0   0   9  102.86   21.81
   0   0  -9   89.54   24.34
   0   0  -9  146.31   26.33
   0   0  -9  159.03   25.01
   0   0 -10  979.60   65.93
   0   0 -10  929.87   37.25
   0   0 -10  939.79   69.14
   0   0  10  988.87   34.45
   0   0 -10  942.33   82.55
   0   0  10  945.30   66.88
   0   0  11  381.96   25.50
   0   0 -11  336.15   53.26
   0   0  11  351.29   21.39
   0   0  12   60.06   10.01
   0   0  12   37.07   13.87
   0   0  12   43.62   10.22
   0   0 -12   55.24   23.00
   0   0  13  529.04   30.12
   0   0  13  498.21   25.81
   0   0 -14  137.66   22.73
   0   0  14  103.92   13.86
   0   0  14  101.55   11.63
   0   0  15   32.87    7.12
   0   0 -15   18.53    9.59
   0   0  15   14.07    6.44
   0   0  16  248.21   17.40
   0   0 -16  236.17   24.11
   0   0  16  219.89   15.18
   0   0  17   43.13    5.74
   0   0 -17   33.80    8.22
   0   0  17   48.31    6.82
   0  -1  17   78.77    8.18
   0  -1  17   82.89    6.85
   0  -1  16   57.45    7.05
   0   1 -16   73.76   12.50
   0  -1  16   66.78    9.14
   0   1 -15  111.69   17.76
   0  -1  15  107.04   13.01
   0  -1  15   93.88   10.46
   0  -1  14    7.71    4.51
   0   1 -14   -3.89    6.97
   0  -1  14    4.62    6.00
   0   1 -13  221.61   30.33
   0  -1  13  190.52   16.09
   0  -1  13  189.21   19.01
   0  -1  12  623.46   57.07
   0  -1  12  626.32   32.80
   0  -1  12  609.65   28.83
   0  -1  11   60.66   18.11
   0   1 -11   41.92   20.98
   0   1 -11   76.47   22.43
   0  -1  11   65.55    9.56
   0  -1  11   68.48   11.61
   0   1 -10  922.44   83.63
   0  -1  10  988.14   34.01
   0   1 -10 1061.38   74.41
   0  -1  10 1047.24   39.28
   0  -1  10 1047.29   66.36
   0  -1   9    7.35    8.33
   0   1  -9    2.06    7.17
   0   1  -9    3.19    8.41
   0   1  -8  380.69   36.59
   0   1  -8  374.55   40.04
   0   1  -8  317.03   43.78
   0  -1   8  377.28   36.34
   0   1  -8  353.64   43.26
   0   1  -7  761.71   54.88
   0   1  -7  685.27   45.68
   0  -1   7  836.52   38.51
   0   1  -7  636.24   56.83
   0  -1   7  686.98   45.49
   0   1  -7  682.10   50.31
   0   1  -6  406.37   38.04
   0   1  -6  369.77   31.85
   0   1  -6  565.34   51.45
   0  -1   6  504.97   29.49
   0  -1   6  467.20   34.42
   0   1  -6  347.26   34.50
   0   1  -5   89.29   14.66
   0   1  -5   78.74   16.94
   0   1  -5   68.22   16.50
   0   1  -5   58.58   13.91
   0  -1   5   73.64   12.60
   0  -1   5   75.48    9.66
   0   1  -4 4690.88  111.87
   0  -1   4 4595.60   62.62
   0   1  -4 4597.55   94.20
   0   1  -4 4374.85  102.10
   0   1  -4 4966.58   82.40
   0  -1   4 4974.17   82.28
   0  -1   4 5076.89   89.43
   0   1  -3  498.60   32.73
   0  -1   3  550.84   17.82
   0   1  -3  533.40   21.83
   0  -1   3  539.08   24.88
   0   1  -3  517.44   28.98
   0   1  -3  472.34   30.11
   0  -1   3  573.20   26.88
   0   1  -2 1293.51   42.02
   0   1  -2 1345.04   27.84
   0  -1   2 1272.03   20.45
   0   1  -2 1302.32   33.54
   0  -1   2 1362.06   37.26
   0  -1   2 1401.75   34.79
   0   1  -2 1328.78   25.16
   0   1  -2 1369.30   25.58
   0   1  -1 3200.16   36.94
   0  -1   1 3208.14   44.20
   0  -1   1 3157.92   42.06
   0   1  -1 3221.45   27.47
   0   1  -1 3143.24   45.86
   0  -1   0 1549.35   17.28
   0  -1   0 1541.95   21.31
   0  -1   0 1597.21   25.12
   0   1   1 3538.97   32.76
   0  -1  -1 3595.64   39.96
   0  -1  -1 3653.06   43.14
   0   1   1 3728.52   26.56
   0   1   1 3758.74   37.56
   0  -1  -2  228.00   14.69
   0   1   2  209.10   11.56
   0  -1  -2  222.90    9.10
   0  -1  -2  227.19   14.07
   0   1   2  210.57    9.26
   0   1   2  198.83   13.06
   0  -1  -3  517.29   28.17
   0   1   3  427.10   23.50
   0  -1  -3  515.64   19.31
   0  -1  -3  522.20   26.08
   0   1   3  510.25   28.35
   0   1   3  460.47   20.57
   0   1   4   10.46    4.75
   0  -1  -4    5.31    2.97
   0  -1  -4    8.40    8.58
   0  -1  -4    7.45    6.79
   0   1   4   10.72    5.52
   0  -1  -4   10.38    6.04
   0  -1  -5  470.18   34.48
   0  -1  -5  475.36   38.23
   0  -1  -5  450.99   28.15
   0   1   5  495.43   27.14
   0   1   5  517.85   31.04
   0   1   5  474.58   32.67
   0  -1  -6 3162.82   93.83
   0  -1  -6 3653.13  119.63
   0  -1  -6 3369.33   85.07
   0   1   6 3383.66   78.31
   0   1   6 3406.02   84.83
   0   1   6 3598.10  100.36
   0  -1  -7  294.55   31.83
   0  -1  -7  331.18   38.33
   0  -1  -7  344.58   28.78
   0   1   7  309.82   26.29
   0   1   7  302.05   30.80
   0   1   7  301.12   27.80
   0  -1  -8  378.16   39.82
   0  -1  -8  356.66   43.19
   0   1   8  409.75   33.87
   0   1   8  394.83   37.25
   0  -1  -8  360.01   32.75
   0  -1  -9  648.48   56.32
   0  -1  -9  557.94   59.13
   0   1   9  673.34   46.08
   0  -1  -9  675.83   46.71
   0   1   9  646.30   51.33
   0   1  10   36.27   15.43
   0  -1 -10   39.58   15.52
   0   1  10   34.07   11.44
   0  -1 -10   25.75   18.27
   0   1  10   30.07    7.22
   0  -1 -10   41.90    8.67
   0  -1 -11  436.01   51.27
   0   1  11  430.58   49.44
   0   1  11  485.56   26.03
   0  -1 -11  334.58   58.50
   0  -1 -11  441.55   27.87
   0   1  12  710.91   35.24
   0   1  12  695.13   30.93
   0   1  13   10.31    6.83
   0   1  13   23.30    6.74
   0   1  14  562.11   27.31
   0   1  14  555.16   30.90
   0   1  15   15.74    5.57
   0  -1 -15   20.43    9.06
   0   1  15   29.50    7.76
   0   1  16   53.71    7.97
   0  -1 -16   55.39   12.37
   0   1  16   51.27    8.65
   0  -1 -17  116.18   14.67
   0   1  17  142.58   10.81
   0   1  17  127.22    9.93
   0  -2  16    5.36    2.82
   0  -2  16    8.34    4.55
   0  -2  15  192.71   13.34
   0  -2  15  227.58   18.05
   0  -2  14  472.48   22.71
   0  -2  14  488.98   28.38
   0  -2  13    1.83    3.49
   0  -2  13    6.33    5.76
   0   2 -13    5.27    7.11
   0  -2  12  887.05   32.54
   0  -2  12  906.47   39.52
   0   2 -11  451.20   63.12
   0   2 -11  397.59   51.29
   0  -2  11  455.72   23.73
   0  -2  11  427.31   26.98
   0  -2  11  417.88   46.63
   0   2 -10  267.95   40.20
   0  -2  10  202.05   31.53
   0  -2  10  206.62   15.14
   0   2 -10  164.63   36.70
   0  -2  10  232.81   19.48
   0   2  -9  629.22   67.98
   0  -2   9  744.41   54.12
   0   2  -9  744.14   64.12
   0  -2   9  709.46   31.83
   0   2  -8    6.49    9.54
   0   2  -8    7.94    9.16
   0  -2   8   16.34    9.30
   0   2  -8   39.43   18.58
   0  -2   7  640.68   43.84
   0   2  -7  606.63   50.20
   0   2  -7  573.74   51.48
   0   2  -7  547.42   54.43
   0   2  -6  319.97   40.28
   0  -2   6  331.09   32.02
   0   2  -6  285.24   35.55
   0   2  -6  280.96   26.17
   0   2  -6  296.12   32.01
   0   2  -5   67.11   10.20
   0   2  -5   55.56   15.46
   0   2  -5   85.10   16.59
   0  -2   5   82.57   13.65
   0  -2   5   84.46    8.07
   0  -2   5   92.29   14.50
   0   2  -5   69.65   17.56
   0   2  -4 1582.28   71.16
   0  -2   4 1823.76   55.98
   0  -2   4 1917.74   54.69
   0   2  -4 1653.43   40.41
   0  -2   4 1736.31   30.27
   0   2  -4 1875.60   64.16
   0   2  -4 1726.03   71.50
   0   2  -3  163.14   12.07
   0   2  -3  147.89   18.43
   0  -2   3  122.23   13.33
   0   2  -3  125.14    8.29
   0  -2   3  142.44   14.05
   0  -2   3  143.92    6.73
   0   2  -3  140.22   14.28
   0   2  -3  157.58   10.28
   0  -2   2 4873.93   74.39
   0   2  -2 4976.48   43.00
   0   2  -2 4866.55   66.18
   0   2  -2 4808.66   82.94
   0   2  -2 4789.25   47.13
   0  -2   1  847.13   26.79
   0   2  -1  786.24   23.24
   0   2  -1  831.09   16.25
   0   2  -1  782.01   28.12
   0   2  -1  795.63   18.88
   0  -2   1  841.57   28.01
   0  -2   1  830.11   26.59
   0  -2   0  136.63   10.58
   0  -2   0  134.76    7.32
   0  -2   0  130.11    8.89
   0  -2   0  143.63   10.91
   0   2   1 3052.94   41.36
   0  -2  -1 3079.32   35.60
   0  -2  -1 3224.44   52.07
   0  -2  -1 3159.45   50.25
   0  -2  -1 3168.68   47.09
   0   2   1 3027.39   41.28
   0   2   2  817.66   25.92
   0  -2  -2  863.23   27.59
   0  -2  -2  779.76   17.66
   0   2   2  834.54   16.19
   0   2   2  803.73   22.22
   0  -2  -2  834.76   30.08
   0   2   3   71.51   10.23
   0   2   3   73.00    8.42
   0  -2  -3   91.30    9.80
   0  -2  -3   92.45    6.08
   0   2   3   74.00    5.99
   0   2   3   74.53   12.52
   0  -2  -3   85.66   11.74
   0   2   4 1004.37   41.49
   0  -2  -4 1012.60   25.42
   0   2   4  939.34   34.00
   0  -2  -4 1036.65   36.33
   0  -2  -4 1069.70   45.77
   0  -2  -4 1105.90   46.42
   0   2   4 1002.36   46.23
   0   2   5 1251.68   51.37
   0  -2  -5 1544.96   38.17
   0   2   5 1316.56   43.57
   0  -2  -5 1527.81   61.73
   0  -2  -5 1543.75   49.66
   0  -2  -5 1739.72   70.84
   0   2   5 1471.27   57.43
   0   2   6  294.92   29.32
   0  -2  -6  283.41   19.86
   0   2   6  303.78   23.48
   0  -2  -6  291.12   31.84
   0  -2  -6  251.23   23.17
   0  -2  -6  270.24   29.50
   0   2   6  312.90   28.28
   0   2   7 1376.13   70.77
   0  -2  -7 1511.22   54.00
   0   2   7 1321.87   52.27
   0  -2  -7 1496.25   64.64
   0  -2  -7 1288.86   67.76
   0  -2  -7 1409.41   80.09
   0   2   7 1291.28   60.62
   0   2   8  205.08   25.44
   0   2   8  212.95   29.13
   0   2   8  224.25   24.11
   0  -2  -8  263.45   28.44
   0  -2  -8  258.90   33.37
   0  -2  -8  181.11   32.45
   0   2   9  280.14   31.34
   0  -2  -9  242.92   38.98
   0  -2  -9  250.85   29.45
   0  -2  -9  261.08   36.42
   0   2   9  251.80   32.95
   0   2  10  402.91   44.68
   0  -2 -10  462.81   42.02
   0  -2 -10  437.36   51.20
   0   2  10  423.47   41.03
   0  -2 -10  311.80   49.44
   0   2  10  389.69   22.59
   0  -2 -10  411.73   25.03
   0   2  11   72.77   10.24
   0   2  11   74.05   17.42
   0  -2 -11   48.81   19.36
   0   2  11   74.75   21.78
   0  -2 -11   62.87   12.06
   0  -2 -12  122.10   29.14
   0   2  12  107.74   26.83
   0  -2 -12  119.68   16.14
   0   2  12  138.65   14.26
   0   2  13  164.50   17.15
   0   2  13  129.31   14.24
   0   2  14   62.61   10.66
   0   2  14   56.41    9.87
   0   2  15  295.36   20.96
   0   2  15  260.31   18.80
   0   2  16    4.05    3.04
   0  -2 -16   14.64    8.55
   0   2  16    7.52    4.28
   0   2  17  101.80    9.09
   0  -2 -17  100.75   14.13
   0   2  17   92.58    8.50
   0  -3  16  162.85   12.61
   0  -3  15   26.29    4.80
   0  -3  15   24.14    7.11
   0  -3  14  240.25   14.91
   0  -3  14  256.60   19.93
   0  -3  13  121.00   14.34
   0  -3  13  144.51   16.24
   0  -3  13  122.52   12.30
   0  -3  12   45.55   10.94
   0  -3  12   32.16    6.88
   0   3 -11  206.58   45.54
   0  -3  11  218.51   16.49
   0  -3  11  216.49   20.58
   0  -3  11  220.59   33.34
   0   3 -11  199.70   36.44
   0  -3  10  104.51   22.83
   0   3 -10  116.87   31.35
   0  -3  10  107.06   13.43
   0   3 -10  115.70   32.58
   0  -3  10  122.09   11.50
   0  -3   9  128.31   11.69
   0   3  -9   97.40   31.43
   0  -3   9  108.83   22.25
   0  -3   9  121.65   13.93
   0   3  -9  142.86   30.52
   0   3  -9   81.99   26.24
   0   3  -8 1598.85   89.80
   0  -3   8 1642.76   79.28
   0   3  -8 1467.23  100.19
   0   3  -8 1552.26   95.45
   0   3  -7   83.24   21.56
   0   3  -7  102.34   20.47
   0  -3   7  111.92   19.86
   0   3  -7   93.27   23.78
   0  -3   6 1662.26   73.27
   0   3  -6 1539.30   73.09
   0   3  -6 1525.40   86.56
   0   3  -6 1377.21   85.03
   0   3  -5 1671.52   84.57
   0  -3   5 1781.19   67.78
   0   3  -5 1754.94   72.27
   0   3  -5 1743.47   86.83
   0  -3   5 1777.01   62.31
   0  -3   4   85.45   12.95
   0   3  -4   73.50   17.74
   0  -3   4   63.05   12.42
   0   3  -4   62.15   16.85
   0   3  -4   64.29   13.60
   0  -3   3 3532.58   79.76
   0  -3   3 3459.81   75.28
   0   3  -3 3719.99   44.22
   0   3  -3 3665.91   50.89
   0   3  -3 3668.28   94.86
   0   3  -3 3626.22   73.11
   0  -3   2  994.63   39.24
   0   3  -2 1050.11   20.74
   0   3  -2 1021.69   24.40
   0   3  -2 1039.43   43.21
   0   3  -2 1043.66   33.85
   0  -3   2 1069.40   40.13
   0   3  -1 1594.58   39.18
   0  -3   1 1599.24   46.92
   0   3  -1 1599.58   28.28
   0   3  -1 1539.90   32.66
   0   3  -1 1568.61   45.85
   0  -3   1 1633.14   45.89
   0  -3   1 1622.62   44.75
   0  -3   0 4337.74   73.60
   0  -3   0 4272.82   71.93
   0  -3   0 3990.46   60.93
   0  -3   0 3963.32   48.02
   0  -3  -1  512.12   24.98
   0  -3  -1  481.03   21.26
   0  -3  -1  462.72   18.92
   0  -3  -1  549.38   26.84
   0   3   1  494.28   19.77
   0   3   2 1066.91   31.42
   0  -3  -2  991.95   24.62
   0  -3  -2 1037.49   36.12
   0   3   2 1016.52   28.56
   0  -3  -2 1014.83   36.05
   0  -3  -3 1104.61   38.79
   0   3   3 1138.14   38.06
   0  -3  -3 1048.07   24.82
   0  -3  -3 1108.24   42.86
   0   3   3 1069.91   19.81
   0   3   3 1071.77   31.26
   0   3   4  203.15   23.24
   0   3   4  221.12   16.71
   0  -3  -4  175.70   11.03
   0  -3  -4  190.27   17.34
   0   3   4  221.67   19.58
   0  -3  -4  201.68   20.95
   0   3   5 1364.12   54.95
   0   3   5 1201.10   42.56
   0   3   5 1386.21   60.98
   0  -3  -5 1351.63   50.00
   0  -3  -5 1371.05   27.53
   0  -3  -5 1405.85   63.10
   0   3   6  109.64   14.25
   0   3   6   88.66   16.10
   0   3   6   99.13   18.11
   0  -3  -6  134.85   18.03
   0  -3  -6  137.74   23.00
   0   3   7  361.79   36.39
   0   3   7  356.37   27.53
   0   3   7  362.49   33.82
   0  -3  -7  306.22   28.86
   0  -3  -7  313.16   35.79
   0   3   8  911.19   61.94
   0   3   8  908.58   57.52
   0  -3  -8  989.86   59.70
   0  -3  -8  895.60   64.03
   0   3   8  893.58   46.65
   0   3   9   23.53   10.61
   0   3   9   15.37    8.12
   0  -3  -9   17.25    9.00
   0  -3  -9   20.65   11.83
   0  -3 -10 1207.62   43.27
   0  -3 -10 1252.78   69.46
   0  -3 -10 1228.86   85.95
   0   3  10 1324.42   74.70
   0   3  10 1373.94   40.33
   0   3  10 1245.39   78.26
   0   3  11   45.59   15.99
   0  -3 -11   55.16   21.71
   0   3  11   44.51   13.01
   0   3  11   51.67    9.43
   0  -3 -11   60.21   10.99
   0   3  12   61.79   21.56
   0  -3 -12   40.78   19.49
   0   3  12   53.11   17.78
   0   3  12   60.67    9.92
   0  -3 -12   48.05   10.37
   0  -3 -13  353.00   25.55
   0   3  13  319.38   22.06
   0   3  14   47.13    8.93
   0   3  14   60.50   10.66
   0   3  15  232.39   17.50
   0  -3 -15  273.68   29.81
   0   3  15  220.71   15.88
   0   3  16  301.00   17.67
   0  -3 -16  324.94   28.39
   0   3  16  261.22   15.98
   0   3  17    5.54    2.73
   0  -3 -17   -6.01    5.41
   0  -4  15  123.46   12.08
   0  -4  14   17.29    6.72
   0  -4  13  203.43   17.39
   0  -4  13  194.95   18.04
   0  -4  12   49.24   10.04
   0  -4  12   43.28    9.12
   0  -4  11  104.34   14.88
   0  -4  11   96.57   13.08
   0   4 -10  253.74   44.30
   0  -4  10  187.05   19.21
   0   4 -10  149.24   39.99
   0  -4  10  225.89   20.43
   0  -4  10  211.65   32.91
   0  -4   9  212.56   31.93
   0   4  -9  247.27   44.51
   0   4  -9  228.19   47.25
   0  -4   9  223.89   19.94
   0   4  -8   91.60   27.63
   0  -4   8   77.41   19.71
   0   4  -8   59.92   20.86
   0  -4   8   60.97   10.56
   0  -4   7 1443.97   80.76
   0   4  -7 1190.53   90.12
   0   4  -7 1368.80   93.99
   0  -4   6   35.49   11.90
   0   4  -6   31.21   15.98
   0   4  -6   11.50    7.30
   0   4  -6   22.30   13.44
   0  -4   5   37.55   11.13
   0   4  -5   49.29   21.67
   0  -4   5   38.17   15.61
   0   4  -5   22.70   13.86
   0   4  -5   37.34   20.98
   0   4  -4  853.97   60.99
   0  -4   4  759.46   45.07
   0  -4   4  738.21   40.53
   0   4  -4  789.98   43.94
   0   4  -4  667.50   56.88
   0   4  -3  214.51   28.73
   0  -4   3  155.99   20.42
   0   4  -3  189.41   18.94
   0  -4   3  200.23   20.00
   0   4  -2 2245.73   70.41
   0   4  -2 2193.59   41.12
   0   4  -2 2191.38   55.20
   0  -4   2 2133.94   67.06
   0   4  -2 2171.30   32.64
   0  -4   2 2259.16   63.61
   0  -4   1   12.76    5.00
   0   4  -1   21.42    4.99
   0  -4   1   16.50    6.09
   0   4  -1   16.70    4.87
   0  -4   1   17.10    6.34
   0   4  -1   17.35    3.63
   0   4  -1   17.62    6.57
   0   4   0  451.95   23.65
   0  -4   0  437.31   27.55
   0  -4   0  425.04   23.60
   0  -4   0  425.85   27.09
   0  -4  -1  815.73   37.73
   0   4   1  844.89   27.93
   0  -4  -1  771.14   30.04
   0  -4  -1  866.17   30.73
   0  -4  -1  844.42   37.43
   0  -4  -2  105.48   13.61
   0   4   2  126.67   11.84
   0  -4  -2  120.87   14.99
   0   4   2  120.39   11.23
   0  -4  -2  111.60   12.97
   0  -4  -2  115.24   10.58
   0  -4  -3 1166.38   47.21
   0  -4  -3 1115.27   45.02
   0   4   3 1232.36   41.73
   0  -4  -3 1215.98   31.22
   0   4   3 1170.16   24.56
   0   4   3 1169.41   34.67
   0   4   4  889.50   40.26
   0  -4  -4  969.34   26.05
   0   4   4  861.07   32.65
   0  -4  -4  930.26   46.98
   0  -4  -4  918.45   42.16
   0   4   4  885.37   52.79
   0   4   5   24.08    7.36
   0   4   5    6.28    6.05
   0  -4  -5   34.48   13.54
   0  -4  -5   28.68    8.94
   0   4   5   35.54   13.41
   0   4   6 2401.12   90.75
   0   4   6 2128.45   61.26
   0   4   6 1978.46   76.11
   0  -4  -6 2536.46  101.60
   0  -4  -6 2339.34   75.81
   0   4   7   -3.72    7.57
   0   4   7    1.92    4.28
   0  -4  -7    6.22    6.69
   0  -4  -7    2.85    4.43
   0   4   7   -2.09    5.92
   0   4   8  467.33   44.23
   0   4   8  495.30   34.67
   0   4   8  532.08   49.30
   0  -4  -8  444.65   46.70
   0  -4  -8  437.20   38.98
   0  -4  -9  472.37   26.54
   0   4   9  474.11   46.03
   0   4   9  434.69   44.58
   0  -4  -9  460.76   51.65
   0  -4  -9  519.14   47.59
   0  -4 -10    5.30    5.40
   0   4  10   16.81    5.30
   0   4  10    9.09    6.57
   0   4  10   -0.98    8.27
   0  -4 -10   10.04    7.89
   0  -4 -10    3.69    6.86
   0   4  11  754.69   61.74
   0  -4 -11  660.11   69.56
   0   4  11  715.06   30.14
   0   4  11  658.04   59.59
   0  -4 -11  682.20   34.29
   0   4  12  241.61   36.33
   0  -4 -12  231.17   20.85
   0   4  12  205.14   17.17
   0   4  13   53.64    9.67
   0  -4 -13   59.18   11.10
   0   4  14  490.12   25.11
   0   4  14  577.01   28.62
   0  -4 -15   -0.29    6.02
   0   4  15   -0.39    4.80
   0   4  15    7.76    3.91
   0   4  16  214.71   13.37
   0  -4 -16  264.79   25.72
   0   4  17   68.53    6.63
   0  -4 -17   75.96   11.76
   0  -5  15  157.00   11.96
   0  -5  14  105.36   12.41
   0  -5  13  176.04   15.11
   0  -5  13  164.50   16.04
   0  -5  12  190.66   17.61
   0  -5  12  198.86   18.90
   0  -5  11   20.79    7.51
   0  -5  11   27.12    8.62
   0  -5  10  658.07   35.80
   0  -5  10  659.93   35.02
   0   5  -9  484.52   64.10
   0  -5   9  405.47   47.10
   0  -5   9  410.14   29.89
   0   5  -9  358.54   57.48
   0  -5   9  419.31   27.34
   0   5  -8  102.57   34.20
   0  -5   8  155.11   18.01
   0  -5   8  153.09   29.31
   0   5  -8  174.40   38.91
   0  -5   8  154.87   16.57
   0   5  -7  657.96   70.51
   0  -5   7  637.08   57.86
   0  -5   7  436.03   27.44
   0  -5   7  577.02   32.66
   0   5  -7  517.77   62.39
   0   5  -6   54.57   22.66
   0   5  -6   75.30   23.10
   0  -5   6   78.69   18.91
   0   5  -5  145.42   31.14
   0  -5   5  151.23   24.51
   0   5  -5  182.50   34.76
   0   5  -4  658.74   60.98
   0   5  -4  766.45   45.78
   0   5  -4  776.55   62.60
   0  -5   4  670.23   46.82
   0  -5   4  696.84   42.60
   0   5  -3   11.59   13.44
   0  -5   3    1.75    3.71
   0  -5   3   14.69    9.43
   0   5  -3   21.37   12.12
   0   5  -3    5.91    6.69
   0  -5   2 1276.70   57.83
   0   5  -2 1303.17   61.20
   0  -5   2 1280.71   53.03
   0   5  -2 1328.94   48.33
   0   5  -1 1569.00   36.93
   0  -5   1 1624.26   62.79
   0   5  -1 1626.29   51.27
   0  -5   1 1785.77   60.24
   0   5  -1 1626.34   44.39
   0   5  -1 1678.48   62.70
   0   5   0   29.77    8.97
   0   5   0   36.31    9.38
   0  -5   0   32.65    8.81
   0  -5   0   25.60    8.86
   0   5   0   37.30   13.10
   0   5   0   28.85    7.04
   0   5   0   35.09   10.20
   0  -5   0   30.08    9.52
   0   5   1  609.02   26.66
   0  -5  -1  557.97   27.33
   0  -5  -1  655.03   33.81
   0   5   1  558.36   37.11
   0  -5  -1  621.26   38.53
   0  -5  -1  565.61   35.44
   0   5   1  583.33   29.16
   0   5   2  400.73   23.14
   0  -5  -2  437.16   25.31
   0  -5  -2  357.37   25.42
   0  -5  -2  377.60   29.92
   0   5   2  359.16   31.97
   0  -5  -2  378.69   28.82
   0   5   2  366.64   22.19
   0   5   3  373.33   24.38
   0  -5  -3  321.49   26.88
   0  -5  -3  367.18   20.03
   0   5   3  374.53   38.02
   0  -5  -3  349.28   28.21
   0   5   3  380.79   21.60
   0   5   4 1981.36   63.24
   0  -5  -4 1931.28   72.07
   0  -5  -4 1933.40   67.69
   0   5   4 1968.96   50.76
   0   5   5  628.59   40.94
   0   5   5  764.71   54.41
   0  -5  -5  728.42   43.79
   0  -5  -5  681.17   47.28
   0   5   6  732.94   47.99
   0  -5  -6  733.77   46.98
   0  -5  -6  840.95   58.44
   0   5   7  532.53   45.87
   0   5   7  636.28   51.86
   0  -5  -7  607.73   44.83
   0  -5  -7  667.47   60.05
   0   5   8   92.28   22.96
   0  -5  -8   81.82   22.39
   0   5   8  107.34   23.57
   0  -5  -8   81.97   17.71
   0   5   9  577.19   53.24
   0  -5  -9  554.74   58.32
   0  -5  -9  643.69   31.68
   0   5   9  619.18   55.89
   0  -5  -9  612.26   53.46
   0   5  10  505.47   50.70
   0   5  10  541.28   25.07
   0  -5 -10  540.01   29.81
   0  -5 -10  528.39   60.37
   0   5  10  572.54   55.26
   0  -5 -10  582.17   53.17
   0   5  11   93.51   10.87
   0  -5 -11   79.80   11.82
   0   5  11   94.18   23.74
   0  -5 -11   74.12   24.63
   0   5  11   89.60   25.02
   0   5  12  513.19   26.16
   0  -5 -12  558.09   31.38
   0  -5 -13   57.99   10.60
   0   5  13   51.95    8.28
   0  -5 -14  222.47   19.36
   0   5  14  191.91   15.85
   0   5  15  182.33   13.33
   0  -5 -15  231.23   25.50
   0  -5 -16   10.92    6.59
   0   5  16   19.96    4.35
   0  -5 -17  118.48   13.84
   0  -5 -17  109.87    9.37
   0  -6  14  257.02   16.04
   0  -6  13   49.11    8.60
   0  -6  12   52.43   10.12
   0  -6  12   54.78    9.39
   0  -6  11  474.69   29.25
   0  -6  11  481.60   28.18
   0  -6  10  172.23   18.73
   0  -6  10  152.07   16.78
   0  -6  10  147.23   17.84
   0  -6   9  503.52   31.14
   0  -6   9  504.35   30.40
   0  -6   9  541.49   34.65
   0  -6   8  704.80   38.31
   0   6  -8  816.18   83.96
   0  -6   8  738.39   37.80
   0  -6   8  752.04   64.28
   0  -6   8  695.98   36.71
   0   6  -7   26.14   16.73
   0  -6   7   12.17    8.11
   0   6  -7   -0.09   17.27
   0  -6   7   18.53    8.42
   0  -6   7   21.03   12.47
   0  -6   7   11.32    5.59
   0   6  -6  900.73   84.04
   0  -6   6  740.51   35.75
   0  -6   6  694.24   37.29
   0  -6   6  691.98   35.62
   0  -6   6  844.24   37.13
   0  -6   6  799.45   63.65
   0   6  -6  708.20   74.85
   0   6  -5  139.57   32.91
   0  -6   5  134.04   14.82
   0  -6   5  128.87   15.67
   0  -6   5  129.03   24.08
   0  -6   5  123.80   14.23
   0  -6   5  130.91   13.39
   0   6  -5  167.21   35.68
   0  -6   4  496.10   39.27
   0   6  -4  528.53   59.52
   0  -6   4  455.21   42.72
   0   6  -4  510.16   58.09
   0  -6   3  645.16   42.44
   0   6  -3  630.50   62.39
   0   6  -3  698.13   55.72
   0  -6   3  644.74   47.85
   0   6  -2   24.00   12.58
   0  -6   2   23.73    9.09
   0  -6   2   23.44    8.83
   0   6  -2   37.84   14.77
   0   6  -1  716.71   62.28
   0   6  -1  834.91   40.66
   0   6  -1  835.76   50.42
   0  -6   1  854.35   45.84
   0  -6   1  797.53   49.28
   0   6   0 1690.24   60.29
   0  -6   0 1706.00   70.56
   0  -6   0 1697.73   69.50
   0   6   0 1703.48   55.78
   0   6   0 1843.38   70.34
   0   6   1   -1.36    6.49
   0  -6  -1    5.16    7.01
   0  -6  -1   -0.42    6.69
   0   6   1    1.50    4.85
   0  -6  -1    2.43    3.88
   0   6   1    4.08    5.65
   0   6   2 1656.44   73.82
   0  -6  -2 1778.09   58.51
   0  -6  -2 1683.39   68.54
   0   6   3  532.04   44.69
   0  -6  -3  561.29   36.91
   0  -6  -3  581.73   40.86
   0  -6  -4 1719.32   71.96
   0  -6  -4 1751.12   72.08
   0   6   5 1152.22   72.97
   0  -6  -5 1020.52   61.06
   0  -6  -5 1052.62   58.17
   0   6   6   19.22    9.39
   0  -6  -6   21.01    9.85
   0  -6  -6   27.67    9.66
   0   6   7  432.20   46.67
   0  -6  -7  398.41   38.64
   0  -6  -7  428.44   48.68
   0  -6  -8  297.39   35.73
   0   6   8  293.40   38.95
   0  -6  -8  271.67   19.56
   0  -6  -8  326.31   23.05
   0  -6  -8  315.36   45.08
   0  -6  -9   39.03   14.48
   0   6   9   60.57   18.87
   0  -6  -9   60.35   10.59
   0  -6  -9   49.04    9.92
   0  -6  -9   52.68   20.44
   0  -6 -10  756.68   36.24
   0   6  10  831.63   69.40
   0  -6 -10  817.01   66.34
   0  -6 -10  730.79   73.17
   0  -6 -11   86.64   13.06
   0  -6 -12  216.38   20.40
   0   6  13  179.59   14.21
   0  -6 -13  206.19   19.15
   0   6  14    7.01    4.17
   0  -6 -14    7.80    6.53
   0  -6 -14    3.60    4.47
   0   6  15  135.70   10.10
   0  -6 -15  170.59   20.74
   0  -6 -16  108.27   14.54
   0  -6 -16  107.34   11.27
   0  -7  13   82.52    9.93
   0  -7  12    1.44    5.29
   0  -7  12   -0.92    3.67
   0  -7  11   60.60   10.45
   0  -7  11   78.59   11.24
   0  -7  10  297.96   23.59
   0  -7  10  277.86   22.30
   0  -7   9   17.59    8.57
   0  -7   9   11.46    5.43
   0  -7   9   14.63    8.02
   0  -7   8  711.08   36.26
   0  -7   8  767.58   40.76
   0  -7   8  705.85   38.49
   0  -7   7  229.30   22.07
   0   7  -7  202.03   43.51
   0  -7   7  215.96   21.76
   0  -7   7  247.50   38.26
   0  -7   7  186.31   19.80
   0  -7   6  267.67   23.47
   0   7  -6  346.57   55.21
   0  -7   6  298.98   24.07
   0  -7   6  298.03   25.09
   0  -7   6  280.89   25.10
   0  -7   6  317.80   43.83
   0   7  -5  690.37   75.90
   0  -7   5  653.18   37.88
   0  -7   5  586.04   32.38
   0  -7   5  604.75   33.02
   0  -7   5  614.69   34.40
   0  -7   5  635.25   56.57
   0   7  -4  178.36   39.08
   0  -7   4  152.87   17.36
   0  -7   4  171.33   17.40
   0  -7   4  156.75   17.32
   0  -7   4  179.74   15.99
   0  -7   4  173.91   18.81
   0  -7   4  179.23   29.17
   0  -7   3  702.44   48.70
   0   7  -3  698.12   71.73
   0  -7   3  600.42   32.35
   0  -7   3  676.10   37.71
   0  -7   3  665.29   29.89
   0  -7   3  685.29   54.65
   0  -7   3  696.06   33.09
   0  -7   3  618.87   31.15
   0   7  -2 1195.76   94.82
   0  -7   2 1090.28   66.47
   0  -7   2 1124.05   59.69
   0   7  -1   10.19   13.52
   0  -7   1   13.94    9.70
   0  -7   1   11.61    6.53
   0   7   0  948.81   66.31
   0  -7   0 1101.70   63.61
   0  -7   0 1108.15   54.47
   0  -7  -1  337.70   34.57
   0  -7  -1  375.00   37.37
   0   7   1  390.66   32.84
   0  -7  -2  164.34   23.89
   0   7   2  169.15   24.82
   0   7   2  181.80   24.73
   0   7   3  693.85   54.31
   0  -7  -3  710.86   50.05
   0  -7  -4  187.96   25.08
   0  -7  -4  187.30   26.16
   0   7   4  150.61   27.63
   0  -7  -5  515.76   44.37
   0  -7  -5  510.78   25.35
   0  -7  -5  564.38   28.19
   0  -7  -5  542.94   45.65
   0  -7  -6 1343.31   74.09
   0  -7  -6 1242.02   42.51
   0   7   6 1411.57   88.70
   0  -7  -6 1309.54   77.50
   0  -7  -6 1294.31   43.23
   0  -7  -7   35.38    7.97
   0  -7  -7   27.22    8.20
   0   7   7   35.05   15.14
   0  -7  -7   22.16   12.43
   0  -7  -7   19.02    9.00
   0  -7  -8  427.78   26.73
   0  -7  -8  375.50   25.20
   0   7   8  413.48   49.89
   0  -7  -8  448.86   57.83
   0  -7  -8  386.57   43.03
   0  -7  -9  262.81   21.20
   0  -7  -9  260.68   21.25
   0   7   9  262.66   40.01
   0  -7  -9  284.80   45.21
   0  -7  -9  275.42   38.29
   0  -7 -10  183.66   18.75
   0  -7 -10  137.11   15.74
   0  -7 -11  385.78   25.66
   0  -7 -12   14.01    6.41
   0  -7 -12   11.95    7.79
   0  -7 -13   75.29   11.69
   0  -7 -13   90.92   16.92
   0  -7 -14  191.88   21.48
   0  -7 -15    2.72    3.78
   0  -7 -15   -6.81    5.43
   0  -7 -16  159.63   12.40
   0  -8  12  110.90   10.69
   0  -8  11    4.50    4.20
   0  -8  11   -2.43    4.45
   0  -8  10  370.16   23.73
   0  -8  10  370.36   22.77
   0  -8   9  319.75   24.24
   0  -8   9  346.45   24.39
   0  -8   9  305.78   21.66
   0  -8   8   42.49   11.21
   0  -8   8   41.01    9.54
   0  -8   8   23.21    7.93
   0  -8   7  561.80   32.79
   0  -8   7  553.14   34.52
   0  -8   7  546.25   33.15
   0  -8   6  101.95   14.31
   0  -8   6   96.54   15.11
   0  -8   6   81.69   14.16
   0  -8   6   89.20   14.03
   0  -8   5  348.59   26.57
   0   8  -5  350.39   56.18
   0  -8   5  371.29   27.83
   0  -8   5  361.67   29.78
   0  -8   5  364.59   26.50
   0  -8   5  332.11   44.33
   0  -8   4  319.79   24.63
   0  -8   4  337.49   22.83
   0  -8   4  308.88   25.59
   0  -8   4  347.76   26.96
   0  -8   4  325.30   25.12
   0  -8   4  337.28   41.88
   0   8  -4  298.27   50.99
   0  -8   3   27.16    7.71
   0  -8   3   31.15    9.84
   0  -8   3   27.16    7.62
   0  -8   3   39.18   11.12
   0   8  -3   27.27   16.38
   0  -8   3   33.35   15.11
   0  -8   3   29.33    9.52
   0  -8   2  358.53   23.10
   0  -8   2  303.81   20.63
   0  -8   2  321.20   24.70
   0  -8   2  320.31   28.05
   0   8  -2  285.82   47.29
   0  -8   2  358.43   42.34
   0  -8   2  324.47   24.04
   0  -8   1  207.19   21.36
   0  -8   1  231.29   18.57
   0  -8   1  228.86   18.08
   0  -8   1  225.31   22.17
   0  -8   1  232.33   20.70
   0  -8   1  241.91   33.34
   0  -8   1  252.55   20.72
   0  -8   0  211.59   20.98
   0  -8   0  211.92   19.79
   0  -8   0  209.90   21.50
   0  -8   0  234.21   17.88
   0  -8   0  199.43   16.69
   0  -8   0  230.00   32.15
   0  -8   0  226.45   19.10
   0  -8  -1  419.66   28.94
   0  -8  -1  436.18   29.80
   0  -8  -1  413.06   26.91
   0  -8  -1  462.52   26.14
   0  -8  -1  455.74   24.04
   0  -8  -1  373.44   22.91
   0  -8  -2   86.49   19.51
   0  -8  -2   85.93   13.32
   0  -8  -2   79.72   13.74
   0  -8  -2   79.40   11.38
   0  -8  -2   81.29   11.73
   0  -8  -2   64.20   10.36
   0  -8  -3  259.80   33.70
   0  -8  -3  251.69   20.95
   0  -8  -3  242.04   22.77
   0  -8  -3  251.70   20.16
   0  -8  -3  254.09   19.29
   0  -8  -3  237.58   18.46
   0  -8  -4 1083.48   68.73
   0  -8  -4 1037.55   46.61
   0  -8  -4 1090.07   42.58
   0  -8  -4 1052.35   40.15
   0   8   4 1000.55   72.36
   0   8   4 1045.59   70.82
   0  -8  -4 1081.11   39.36
   0  -8  -4 1030.62   39.06
   0  -8  -5   42.88   10.35
   0  -8  -5   37.62   13.31
   0  -8  -5   51.06   12.60
   0  -8  -5   54.10    9.32
   0   8   5   30.06   15.09
   0  -8  -5   30.79    7.39
   0  -8  -5   37.89    8.29
   0  -8  -6  763.58   35.13
   0  -8  -6  762.42   59.94
   0  -8  -6  799.64   36.41
   0   8   6  900.60   77.51
   0   8   7  297.28   44.34
   0  -8  -7  298.47   38.45
   0  -8  -7  239.30   21.48
   0  -8  -7  280.21   22.75
   0  -8  -7  277.29   41.54
   0   8   8  112.06   27.31
   0  -8  -8   92.56   11.39
   0  -8  -8   80.06   26.02
   0  -8  -8   90.02   13.87
   0  -8  -8   81.23   13.16
   0  -8  -8   89.48   22.24
   0  -8  -9  219.12   18.90
   0  -8  -9  243.75   21.68
   0  -8  -9  254.23   24.78
   0  -8 -10   24.22    7.52
   0  -8 -10   23.94    7.67
   0  -8 -10   13.65    7.90
   0  -8 -11  172.26   16.76
   0  -8 -11  208.47   17.83
   0  -8 -11  150.20   17.90
   0  -8 -12  101.66   14.14
   0  -8 -12  117.50   13.36
   0  -8 -13    5.55    5.67
   0  -8 -13    0.39    3.68
   0  -8 -14  114.87   13.30
   0  -8 -15   92.66   10.23
   0  -9  11  222.21   10.79
   0  -9  10    6.67    4.09
   0  -9   9  445.87   23.75
   0  -9   9  438.50   22.41
   0  -9   8  128.09   15.86
   0  -9   8  136.33   16.30
   0  -9   8  123.23   14.21
   0  -9   7  286.29   23.60
   0  -9   7  267.98   23.04
   0  -9   7  261.59   22.02
   0  -9   6  263.69   22.77
   0  -9   6  237.29   21.70
   0  -9   6  227.16   20.85
   0  -9   6  239.85   22.26
   0  -9   5    8.90    6.80
   0  -9   5    4.96    6.33
   0  -9   5   17.26    9.39
   0  -9   4  280.82   23.34
   0  -9   4  295.19   26.47
   0  -9   4  300.95   26.00
   0  -9   3  397.37   31.60
   0  -9   3  411.22   28.64
   0  -9   3  394.08   28.96
   0  -9   3  417.80   48.83
   0  -9   3  407.97   25.15
   0  -9   2   17.06    8.09
   0  -9   2   17.94    7.73
   0  -9   2    1.40   10.41
   0  -9   2   10.37   10.57
   0  -9   2   10.60    5.19
   0  -9   1  789.03   43.26
   0  -9   1  793.36   38.27
   0  -9   1  756.26   39.03
   0  -9   1  781.04   64.79
   0  -9   1  779.28   34.08
   0  -9   1  885.64   35.17
   0  -9   0  309.64   26.98
   0  -9   0  333.99   24.58
   0  -9   0  296.69   21.68
   0  -9   0  341.27   22.25
   0  -9   0  305.24   20.81
   0  -9   0  300.16   27.44
   0  -9   0  317.72   25.55
   0  -9  -1  218.50   19.73
   0  -9  -1  190.61   17.52
   0  -9  -1  213.47   18.55
   0  -9  -1  207.98   22.78
   0  -9  -1  230.88   21.22
   0  -9  -2  511.21   29.26
   0  -9  -2  429.42   26.15
   0  -9  -2  478.47   27.12
   0  -9  -2  451.75   32.84
   0  -9  -2  511.35   30.60
   0  -9  -3   93.34   14.11
   0  -9  -3   93.85   22.82
   0  -9  -3   75.22   12.69
   0  -9  -3   90.74   12.54
   0  -9  -3   90.16   12.48
   0  -9  -3   71.90   14.67
   0  -9  -4  272.62   26.92
   0  -9  -4  385.66   26.66
   0  -9  -4  342.32   41.98
   0  -9  -4  347.82   24.25
   0  -9  -4  345.34   23.47
   0  -9  -4  358.88   23.78
   0  -9  -5  524.83   37.59
   0  -9  -5  593.56   34.20
   0  -9  -5  535.89   31.10
   0  -9  -5  550.06   30.55
   0  -9  -5  556.65   29.84
   0  -9  -5  561.46   54.41
   0  -9  -6   19.47    7.25
   0  -9  -6   16.44    6.26
   0  -9  -6   17.58    7.46
   0   9   6   19.68    9.48
   0  -9  -6   15.92    9.88
   0  -9  -7  494.24   30.05
   0  -9  -7  521.61   31.24
   0  -9  -8   37.51    9.63
   0  -9  -8   31.42    9.49
   0  -9  -9  224.60   22.74
   0  -9  -9  239.63   22.13
   0  -9 -10  236.54   22.36
   0  -9 -10  279.14   22.27
   0  -9 -10  217.61   17.52
   0  -9 -11    7.33    3.88
   0  -9 -11    5.63    4.41
   0  -9 -11    3.67    5.61
   0  -9 -12   79.17   12.05
   0  -9 -12   75.37   10.10
   0  -9 -13   92.99   11.94
   0  -9 -14    3.21    3.23
   0  -9 -15   76.51    8.10
   0 -10   9   37.58    5.59
   0 -10   8  373.76   19.83
   0 -10   8  357.12   20.87
   0 -10   7   -3.12    4.96
   0 -10   7    9.71    5.47
   0 -10   6  129.39   15.01
   0 -10   6  110.83   13.75
   0 -10   5  120.11   15.43
   0 -10   5  119.82   14.89
   0 -10   4   -3.44    7.97
   0 -10   4    9.18    6.35
   0 -10   3  297.29   25.48
   0 -10   3  294.99   23.87
   0 -10   2   69.44   12.43
   0 -10   2   70.92   12.32
   0 -10   2   65.48    9.93
   0 -10   1   58.27   10.88
   0 -10   1   69.55   12.19
   0 -10   1   65.48   10.30
   0 -10   0  420.41   28.33
   0 -10   0  423.05   25.28
   0 -10   0  374.84   23.47
   0 -10   0  383.61   28.54
   0 -10   0  459.31   27.75
   0 -10  -1   72.83   13.34
   0 -10  -1   72.49   12.67
   0 -10  -1   66.55   10.48
   0 -10  -1   66.79   10.84
   0 -10  -1   48.77    9.66
   0 -10  -2  327.96   24.09
   0 -10  -2  342.69   23.03
   0 -10  -2  328.88   26.38
   0 -10  -2  287.37   22.51
   0 -10  -3  292.14   23.42
   0 -10  -3  268.91   21.89
   0 -10  -3  314.01   26.05
   0 -10  -3  277.15   22.53
   0 -10  -4   35.79    9.81
   0 -10  -4   30.33   10.10
   0 -10  -4   26.02    7.61
   0 -10  -4   31.94    9.63
   0 -10  -5  451.21   27.43
   0 -10  -5  428.08   28.00
   0 -10  -5  439.43   26.89
   0 -10  -6  238.47   21.75
   0 -10  -6  209.79   19.03
   0 -10  -7  106.10   15.00
   0 -10  -7   97.04   13.41
   0 -10  -8  197.90   19.75
   0 -10  -8  172.66   17.82
   0 -10  -9   34.09   10.08
   0 -10  -9   37.16   10.11
   0 -10 -10  157.69   16.09
   0 -10 -10  125.70   15.79
   0 -10 -11  131.83   14.95
   0 -10 -12   -1.53    3.73
   0 -10 -13   98.23   10.73
   0 -10 -14   48.15    6.39
   0 -11   8  126.61    9.12
   0 -11   7  119.01   10.61
   0 -11   7  110.09   10.29
   0 -11   6   13.35    5.05
   0 -11   6    6.64    4.64
   0 -11   5  107.26   12.98
   0 -11   5  108.82   12.53
   0 -11   4  129.87   15.37
   0 -11   4  119.78   13.52
   0 -11   3   44.62   10.36
   0 -11   3   48.40    9.94
   0 -11   2  359.37   26.84
   0 -11   2  354.22   25.00
   0 -11   1   38.85   10.32
   0 -11   1   31.51    8.91
   0 -11   1   28.19    6.96
   0 -11   0   82.28   12.63
   0 -11   0   72.22   10.13
   0 -11   0   76.92   13.69
   0 -11   0   83.53   11.70
   0 -11  -1  265.60   21.43
   0 -11  -1  238.61   17.76
   0 -11  -1  252.21   18.44
   0 -11  -1  251.22   22.36
   0 -11  -1  253.37   20.16
   0 -11  -2   62.38   11.61
   0 -11  -2   76.06   11.95
   0 -11  -2   62.77    8.95
   0 -11  -2   64.90   11.12
   0 -11  -2   52.99    9.36
   0 -11  -3  355.43   24.06
   0 -11  -3  343.31   22.52
   0 -11  -3  389.13   27.02
   0 -11  -3  321.06   23.28
   0 -11  -4  131.92   14.67
   0 -11  -4  102.81   13.78
   0 -11  -4  133.94   14.23
   0 -11  -5   25.79    8.82
   0 -11  -5   23.53    7.44
   0 -11  -6  404.88   27.24
   0 -11  -6  383.25   24.01
   0 -11  -7   91.08   13.03
   0 -11  -7   90.77   12.68
   0 -11  -8  167.35   17.72
   0 -11  -8  126.29   13.88
   0 -11  -9  103.08   12.67
   0 -11  -9  101.30   13.35
   0 -11 -10    1.19    4.08
   0 -11 -11  103.44   10.77
   0 -11 -12  144.32   11.48
   0 -12   6   87.33    7.85
   0 -12   5    8.00    3.35
   0 -12   5   12.30    4.60
   0 -12   4  191.06   14.87
   0 -12   4  172.29   13.74
   0 -12   3  104.17   12.88
   0 -12   3   88.04   10.58
   0 -12   2  102.57   12.78
   0 -12   2   96.82   11.13
   0 -12   1  266.65   20.86
   0 -12   1  248.55   18.57
   0 -12   0    7.36    5.43
   0 -12   0   21.17    7.27
   0 -12  -1  108.98   13.69
   0 -12  -1  148.33   14.93
   0 -12  -1  130.10   14.81
   0 -12  -2  364.21   24.61
   0 -12  -2  352.17   22.77
   0 -12  -2  341.96   22.40
   0 -12  -3   27.74    7.61
   0 -12  -3   19.06    6.41
   0 -12  -3   23.34    6.36
   0 -12  -4  491.61   27.49
   0 -12  -4  519.15   24.06
   0 -12  -5   81.88   12.65
   0 -12  -5   79.21    9.81
   0 -12  -6   89.30   13.10
   0 -12  -6   69.59    9.06
   0 -12  -7  420.32   24.72
   0 -12  -7  336.59   19.66
   0 -12  -8   22.18    6.32
   0 -12  -8   24.17    5.53
   0 -12  -9  135.31   12.77
   0 -12 -10   46.49    6.92
   0 -13   3  222.31   13.12
   0 -13   2    7.07    2.71
   0 -13   2   20.17    5.63
   0 -13   1  130.14   11.23
   0 -13   0  181.94   13.41
   0 -13  -1   -2.56    4.46
   0 -13  -2  257.35   15.78
   0 -13  -3  151.85   12.98
   0 -13  -4   61.08    8.57
   0 -13  -5  187.34   14.20
   0 -13  -6   19.71    5.72
   1 -12  -9   88.87    8.60
   1 -12  -8   32.26    6.54
   1 -12  -7   79.45    9.11
   1 -12  -6  301.63   19.32
   1 -12  -6  297.17   17.11
   1 -12  -5   18.10    6.09
   1 -12  -5   16.37    4.91
   1 -12  -4  330.40   20.74
   1 -12  -4  347.13   18.50
   1 -12  -3   14.55    4.65
   1 -12  -3   14.98    5.93
   1 -12  -2  261.77   18.72
   1 -12  -1   83.34   10.60
   1 -12  -1   79.51    9.04
   1 -12  -1   81.87   11.26
   1 -12   0   -3.30    4.73
   1 -12   0   -0.65    4.13
   1 -12   1  123.67   11.90
   1 -12   1  123.64   12.92
   1 -12   2  176.12   13.57
   1 -12   2  197.82   16.04
   1 -12   3   22.70    5.13
   1 -12   3   25.92    6.73
   1 -12   4  243.03   14.64
   1 -12   4  242.96   15.06
   1 -12   5    6.92    3.56
   1 -11 -11  113.37   10.51
   1 -11 -10   11.54    3.96
   1 -11  -9   82.93   11.36
   1 -11  -8  137.07   14.44
   1 -11  -8  127.45   13.88
   1 -11  -7    4.30    4.89
   1 -11  -7   -0.70    3.46
   1 -11  -6  457.35   28.45
   1 -11  -6  404.04   23.81
   1 -11  -5  174.78   18.33
   1 -11  -5  152.62   14.97
   1 -11  -4   81.17   10.46
   1 -11  -4   81.91   10.60
   1 -11  -4   82.23   12.65
   1 -11  -3  559.88   29.47
   1 -11  -3  533.46   27.09
   1 -11  -3  491.26   25.13
   1 -11  -3  551.35   31.56
   1 -11  -3  501.87   29.12
   1 -11  -2   -1.32    6.36
   1 -11  -2    4.85    5.46
   1 -11  -2    0.84    3.62
   1 -11  -2    5.01    4.89
   1 -11  -2    4.88    6.02
   1 -11  -1  353.60   23.31
   1 -11  -1  330.53   20.73
   1 -11  -1  332.77   20.67
   1 -11  -1  350.47   25.06
   1 -11   0  214.38   18.43
   1 -11   0  190.51   15.90
   1 -11   0  211.71   19.69
   1 -11   1    2.04    4.51
   1 -11   1    3.41    3.87
   1 -11   1    4.88    4.99
   1 -11   2  340.12   22.05
   1 -11   2  353.56   24.84
   1 -11   3   97.47   11.93
   1 -11   3  109.07   13.81
   1 -11   4   25.84    6.65
   1 -11   4   35.85    9.03
   1 -11   5  298.93   18.35
   1 -11   5  317.54   20.27
   1 -11   6  102.30   10.14
   1 -11   6   84.89    9.80
   1 -11   7  162.47   11.09
   1 -10 -13  118.12   10.28
   1 -10 -12   23.50    5.39
   1 -10 -11   85.70   11.42
   1 -10 -10  173.65   16.35
   1 -10  -9   14.87    7.66
   1 -10  -9   13.10    7.00
   1 -10  -8  116.16   15.66
   1 -10  -8  118.48   15.57
   1 -10  -7  281.37   23.73
   1 -10  -7  244.47   20.69
   1 -10  -6   67.00   11.61
   1 -10  -6   74.47   13.36
   1 -10  -5  474.51   28.31
   1 -10  -5  513.74   38.09
   1 -10  -5  491.23   30.75
   1 -10  -4   64.85   12.12
   1 -10  -4   59.40   11.45
   1 -10  -4   68.85   12.22
   1 -10  -4   53.36   11.53
   1 -10  -4   58.92   14.43
   1 -10  -3   56.67   11.25
   1 -10  -3   45.94   12.20
   1 -10  -3   46.79    9.91
   1 -10  -3   52.99    9.83
   1 -10  -3   43.13   10.84
   1 -10  -2  324.36   23.54
   1 -10  -2  308.47   22.39
   1 -10  -2  348.76   26.30
   1 -10  -2  300.06   28.25
   1 -10  -2  287.93   22.06
   1 -10  -1   -2.68    7.57
   1 -10  -1   -9.33    7.28
   1 -10  -1    7.65    5.86
   1 -10  -1    5.20    4.62
   1 -10  -1    4.15    4.96
   1 -10   0  269.30   19.80
   1 -10   0  282.56   20.54
   1 -10   0  285.59   22.18
   1 -10   0  278.30   24.13
   1 -10   1  343.39   24.50
   1 -10   1  301.64   25.60
   1 -10   1  302.29   21.69
   1 -10   2   15.13    6.03
   1 -10   2   10.05    5.40
   1 -10   2   11.09    6.50
   1 -10   3  398.42   25.91
   1 -10   3  374.82   30.43
   1 -10   3  400.88   28.77
   1 -10   3  379.05   23.75
   1 -10   4   52.12    9.84
   1 -10   4   53.60   11.80
   1 -10   5  207.47   17.95
   1 -10   5  244.99   21.72
   1 -10   6  196.60   16.98
   1 -10   6  174.41   16.63
   1 -10   7    1.99    3.50
   1 -10   7    1.55    3.62
   1 -10   8   98.26    9.49
   1 -10   8   77.72    9.02
   1  -9 -14   40.71    6.72
   1  -9 -13   24.52    6.50
   1  -9 -12  163.64   15.60
   1  -9 -11   17.76    6.21
   1  -9 -10  303.14   23.60
   1  -9 -10  357.53   24.50
   1  -9  -9  174.89   20.63
   1  -9  -9  188.36   18.73
   1  -9  -8   11.19    5.50
   1  -9  -8    5.62    6.13
   1  -9  -7  361.73   26.39
   1  -9  -7  426.90   29.13
   1  -9  -6  395.99   31.41
   1  -9  -6  432.44   28.17
   1  -9  -5  543.29   39.80
   1  -9  -5  539.65   31.58
   1  -9  -5  477.63   30.72
   1  -9  -5  500.25   29.60
   1  -9  -4  353.48   25.66
   1  -9  -4  416.64   27.52
   1  -9  -4  348.25   30.63
   1  -9  -4  376.44   26.73
   1  -9  -4  420.07   47.91
   1  -9  -4  389.10   25.64
   1  -9  -3   23.31   14.13
   1  -9  -3   26.34    8.86
   1  -9  -3   25.42   10.85
   1  -9  -3   14.88    9.09
   1  -9  -3   21.92    9.85
   1  -9  -3   19.96    6.80
   1  -9  -2  137.86   15.76
   1  -9  -2  146.88   20.08
   1  -9  -2  152.08   16.52
   1  -9  -2  134.81   15.75
   1  -9  -2  158.88   18.37
   1  -9  -1  577.87   37.32
   1  -9  -1  579.27   31.41
   1  -9  -1  622.25   30.64
   1  -9  -1  492.63   28.53
   1  -9  -1  614.43   34.94
   1  -9  -1  524.85   36.77
   1  -9   0   27.80    9.83
   1  -9   0   16.00    8.82
   1  -9   0   30.83    8.08
   1  -9   0   40.93    9.68
   1  -9   0   29.12   11.38
   1  -9   0   32.16    9.27
   1  -9   0   30.56    8.29
   1  -9   1 1064.37   44.03
   1  -9   1 1003.82   49.51
   1  -9   1 1010.12   46.47
   1  -9   1 1150.12   41.42
   1  -9   1  992.69   40.19
   1  -9   2  335.69   24.60
   1  -9   2  358.70   31.03
   1  -9   2  312.59   26.11
   1  -9   2  342.26   23.37
   1  -9   3  466.11   29.79
   1  -9   3  510.62   36.76
   1  -9   3  484.75   32.43
   1  -9   3  480.98   28.72
   1  -9   4  722.27   36.09
   1  -9   4  751.84   41.58
   1  -9   4  748.60   35.03
   1  -9   4  690.61   39.32
   1  -9   5   18.39    6.58
   1  -9   5   23.07    9.84
   1  -9   5   28.71   10.19
   1  -9   6  227.42   21.50
   1  -9   6  206.46   18.69
   1  -9   6  255.08   22.08
   1  -9   7  250.60   20.86
   1  -9   7  292.29   22.02
   1  -9   7  268.49   21.32
   1  -9   8    6.06    4.41
   1  -9   8    4.94    4.52
   1  -9   9  182.71   13.32
   1  -9   9  176.48   14.09
   1  -9  10  127.80    9.96
   1  -8 -15   16.34    4.31
   1  -8 -14   80.12    9.90
   1  -8 -13   93.28   12.32
   1  -8 -12   83.71   12.86
   1  -8 -11  356.07   26.35
   1  -8 -11  399.88   24.28
   1  -8 -10    3.74    6.06
   1  -8 -10    6.36    5.64
   1  -8 -10   -5.51    4.97
   1  -8  -9  773.33   42.32
   1  -8  -9  753.32   39.03
   1  -8  -8  156.01   17.82
   1  -8  -8  140.78   17.63
  -1   8   7   32.51   17.33
   1  -8  -7   62.74   19.06
   1  -8  -7   33.05    8.76
   1  -8  -7   37.51    9.49
   1  -8  -6  614.39   39.03
   1  -8  -6  647.27   33.73
   1  -8  -6  693.14   59.82
   1  -8  -6  678.37   34.71
  -1   8   6  697.38   67.67
   1  -8  -5  144.89   16.47
   1  -8  -5  123.09   15.78
   1  -8  -5  122.30   20.05
   1  -8  -5  128.47   15.50
   1  -8  -5  124.38   24.23
   1  -8  -5  146.07   16.89
  -1   8   5  147.27   32.97
   1  -8  -4  469.49   28.02
   1  -8  -4  501.50   27.36
   1  -8  -4  542.24   29.62
   1  -8  -4  499.51   34.89
   1  -8  -4  509.82   49.44
   1  -8  -4  473.40   28.04
   1  -8  -3  405.71   24.84
   1  -8  -3  396.77   25.78
   1  -8  -3  421.57   27.08
   1  -8  -3  425.12   31.09
   1  -8  -3  364.97   24.51
   1  -8  -3  399.69   43.88
   1  -8  -2   -2.71    7.38
   1  -8  -2   10.69    7.06
   1  -8  -2    6.48    8.00
   1  -8  -2    6.86    6.30
   1  -8  -2   -2.32    6.61
   1  -8  -2   -2.41    4.85
   1  -8  -2   -1.79    4.85
   1  -8  -1  420.08   31.01
   1  -8  -1  424.28   27.89
   1  -8  -1  425.02   30.23
   1  -8  -1  417.06   24.70
   1  -8  -1  424.24   26.48
   1  -8  -1  354.14   23.25
   1  -8  -1  455.17   46.20
   1  -8   0  637.84   37.77
   1  -8   0  620.11   34.08
   1  -8   0  602.29   36.56
   1  -8   0  643.50   31.15
   1  -8   0  644.21   32.21
   1  -8   0  659.57   58.04
   1  -8   0  598.30   29.33
   1  -8   1  230.24   22.75
   1  -8   1  233.56   19.21
   1  -8   1  244.30   19.03
   1  -8   1  237.01   20.67
   1  -8   1  245.00   36.40
   1  -8   1  237.22   24.16
   1  -8   1  244.20   22.54
   1  -8   2  847.70   44.08
   1  -8   2  901.11   39.58
   1  -8   2  892.30   36.71
   1  -8   2  912.83   37.20
   1  -8   2  885.84   69.13
   1  -8   2  824.10   40.70
   1  -8   2  857.34   45.06
   1  -8   3   63.16   12.41
   1  -8   3   66.41   11.43
   1  -8   3   66.96   14.61
   1  -8   3   60.00   19.77
   1  -8   3   57.00   12.29
   1  -8   4  144.63   18.46
   1  -8   4  156.50   17.11
   1  -8   4  172.47   17.62
   1  -8   4  161.65   19.05
   1  -8   4  182.25   33.77
   1  -8   4  173.53   19.14
   1  -8   5  300.75   25.61
   1  -8   5  275.45   23.51
   1  -8   5  267.81   22.37
   1  -8   5  305.50   27.47
   1  -8   6    9.98    7.92
   1  -8   6    9.30    6.01
   1  -8   6   12.11    6.74
   1  -8   6   15.15    9.29
   1  -8   7  325.84   24.17
   1  -8   7  344.70   25.47
   1  -8   7  318.00   24.80
   1  -8   7  325.08   25.57
   1  -8   8  247.58   22.33
   1  -8   8  230.06   20.54
   1  -8   9  175.70   16.94
   1  -8   9  173.76   15.94
   1  -8   9  169.05   16.57
   1  -8  10  394.81   23.22
   1  -8  10  432.77   21.25
   1  -8  10  420.83   22.18
   1  -8  11    4.36    3.43
   1  -7 -15   53.52    8.37
   1  -7 -14  116.55   13.19
   1  -7 -13  210.72   18.66
   1  -7 -12    5.04    6.22
   1  -7 -12    0.01    4.66
   1  -7 -11  111.28   15.41
   1  -7 -11  121.98   14.01
   1  -7 -10  392.08   25.50
   1  -7 -10  448.70   27.23
   1  -7  -9   49.99   10.99
   1  -7  -9   49.70   11.31
   1  -7  -9   34.76    9.16
  -1   7   9   43.66   20.63
   1  -7  -9   44.85   13.52
   1  -7  -9   34.23   12.94
   1  -7  -8  594.71   35.14
   1  -7  -8  613.04   34.28
   1  -7  -8  531.38   27.70
   1  -7  -8  550.66   61.59
  -1   7   8  609.24   61.46
   1  -7  -8  579.44   56.44
   1  -7  -7  146.65   17.15
   1  -7  -7  145.41   15.92
   1  -7  -7  175.32   32.02
  -1   7   7  190.50   34.39
   1  -7  -7  157.56   28.32
   1  -7  -6  328.22   23.55
   1  -7  -6  357.15   40.50
   1  -7  -6  352.63   24.10
  -1   7   6  350.70   45.83
   1  -7  -6  327.34   40.63
   1  -7  -5  810.11   34.68
   1  -7  -5  733.41   55.87
   1  -7  -5  792.09   34.23
   1  -7  -5  803.72   41.96
   1  -7  -5  735.33   32.36
  -1   7   5  822.80   69.55
   1  -7  -5  798.74   57.09
   1  -7  -5  764.66   35.08
   1  -7  -4    8.72    5.84
   1  -7  -4    0.24    5.50
  -1   7   4    1.33    7.54
   1  -7  -4    8.41    6.73
   1  -7  -4    1.51    6.12
   1  -7  -4    2.68    6.64
   1  -7  -4   -3.41    6.91
   1  -7  -3  229.62   30.43
   1  -7  -3  238.58   19.32
   1  -7  -3  215.82   18.00
   1  -7  -3  229.52   20.88
   1  -7  -3  232.99   17.84
   1  -7  -3  246.28   17.95
   1  -7  -3  265.36   22.41
  -1   7   3  217.09   26.51
  -1   7   3  233.85   34.08
   1  -7  -2  229.02   21.32
   1  -7  -2  246.27   19.35
   1  -7  -2  260.00   21.83
   1  -7  -2  246.86   31.02
   1  -7  -2  235.96   18.36
   1  -7  -1   25.79   10.41
   1  -7  -1   27.81    8.40
   1  -7  -1   29.81    7.17
   1  -7  -1   23.33    8.80
   1  -7  -1   27.64   12.26
   1  -7  -1   28.89    8.93
   1  -7   0  684.83   52.64
   1  -7   0  664.05   35.13
   1  -7   0  731.97   31.80
   1  -7   0  693.48   53.93
   1  -7   0  731.86   37.37
   1  -7   0  703.48   33.62
   1  -7   1   92.55   12.02
   1  -7   1  112.51   15.31
   1  -7   1   98.95   14.33
   1  -7   1  107.66   12.40
   1  -7   1   97.94   21.30
   1  -7   1   84.86   12.94
   1  -7   2  378.13   26.73
   1  -7   2  431.90   29.37
   1  -7   2  428.15   26.30
   1  -7   2  411.50   29.09
   1  -7   2  455.52   25.43
   1  -7   2  456.12   25.09
   1  -7   2  442.72   44.72
  -1   7  -2  400.77   48.41
  -1   7  -3  580.77   64.03
   1  -7   3  527.08   32.17
   1  -7   3  563.87   34.98
   1  -7   3  578.70   31.87
   1  -7   3  580.80   29.39
   1  -7   3  623.50   37.92
   1  -7   3  618.93   29.31
   1  -7   3  577.15   53.55
   1  -7   3  593.19   30.39
   1  -7   4   19.18    7.83
   1  -7   4   22.65    5.96
   1  -7   4   26.01    8.90
   1  -7   4   27.14    9.13
   1  -7   4   24.16    8.23
   1  -7   4   32.03   14.37
  -1   7  -4   13.16   12.30
  -1   7  -5  381.86   56.68
   1  -7   5  369.38   29.46
   1  -7   5  360.02   25.49
   1  -7   5  380.29   27.44
   1  -7   5  357.62   24.75
   1  -7   5  342.53   43.55
   1  -7   5  345.37   25.07
   1  -7   6  136.08   19.39
   1  -7   6  125.66   15.74
   1  -7   6  141.43   16.53
   1  -7   6  135.49   16.40
   1  -7   6  134.00   29.84
  -1   7  -6  147.64   34.68
   1  -7   7   -3.67    6.10
   1  -7   7   -9.11    6.64
   1  -7   7  -10.55    7.93
   1  -7   7    4.74    6.19
   1  -7   8  871.98   43.51
   1  -7   8  832.94   40.51
   1  -7   8  766.86   39.35
   1  -7   9  116.99   15.18
   1  -7   9   99.85   14.29
   1  -7   9  104.91   14.42
   1  -7  10  195.41   18.34
   1  -7  10  180.74   17.06
   1  -7  10  191.00   16.60
   1  -7  11  129.09   12.48
   1  -7  11  126.87   14.24
   1  -7  12   18.53    5.89
   1  -7  13   26.64    5.55
   1  -6 -16   27.04    5.55
   1  -6 -16   18.92    6.99
   1  -6 -15  151.70   14.33
   1  -6 -15  162.64   18.95
   1  -6 -14   50.48   12.46
   1  -6 -13  361.08   33.23
   1  -6 -12  178.73   17.56
   1  -6 -12  229.29   27.20
   1  -6 -11   74.53   11.74
   1  -6 -11   76.77   17.48
   1  -6 -10  272.38   21.64
   1  -6 -10  256.12   21.13
   1  -6 -10  255.87   43.45
   1  -6 -10  269.50   39.82
  -1   6  10  256.49   39.55
   1  -6  -9  156.29   18.53
   1  -6  -9  115.47   13.99
   1  -6  -9  126.58   27.95
   1  -6  -9  136.14   29.34
  -1   6   9  149.00   30.73
   1  -6  -8  155.52   16.32
   1  -6  -8  139.22   14.48
   1  -6  -8  153.94   31.45
   1  -6  -8  146.61   28.12
  -1   6   8  154.44   30.87
   1  -6  -7  420.80   26.15
   1  -6  -7  456.53   24.93
   1  -6  -7  437.96   44.36
  -1   6   7  463.80   49.87
   1  -6  -7  474.74   54.09
   1  -6  -6    2.62    6.08
  -1   6   6    5.70    6.28
   1  -6  -6    6.21    7.93
   1  -6  -6    0.60    4.18
  -1   6   5  882.04   65.84
   1  -6  -5  856.74   58.17
   1  -6  -5  849.96   55.62
  -1   6   4 1139.04   73.83
   1  -6  -4 1013.92   57.32
   1  -6  -4 1021.61   58.99
  -1   6   3   41.63   16.38
   1  -6  -3   36.12   11.58
   1  -6  -3   32.62    8.97
   1  -6  -2 1625.84   72.14
  -1   6   2 1719.29   60.64
   1  -6  -2 1649.31   73.55
  -1   6   2 1541.82   80.12
  -1   6   1  116.80   16.04
   1  -6  -1  120.15   19.69
  -1   6   1   97.81   18.69
   1  -6  -1  122.70   20.90
  -1   6   1  131.41   18.08
   1  -6   0 1028.62   57.09
  -1   6   0 1035.55   61.05
   1  -6   0  984.17   58.38
  -1   6   0  930.46   48.50
  -1   6  -1 1299.43   77.00
   1  -6   1 1456.96   71.92
  -1   6  -2  185.61   32.43
   1  -6   2  188.28   27.09
  -1   6  -3  938.54   81.36
   1  -6   3  870.90   59.63
   1  -6   4 1083.54   69.60
   1  -6   4 1238.45   40.61
   1  -6   4 1068.38   44.39
   1  -6   4 1130.56   41.46
   1  -6   4 1031.10   42.24
  -1   6  -4 1269.86   96.81
  -1   6  -5  277.03   46.81
   1  -6   5  266.85   36.36
   1  -6   5  261.97   20.22
   1  -6   5  265.30   22.24
   1  -6   5  251.76   20.12
   1  -6   5  234.54   22.70
   1  -6   5  240.05   20.16
  -1   6  -6  899.04   83.98
   1  -6   6  773.62   64.20
   1  -6   6  804.86   38.23
   1  -6   6  732.75   35.50
   1  -6   6  794.42   42.47
   1  -6   6  761.22   36.88
   1  -6   7   91.65   14.91
   1  -6   7  121.04   30.08
   1  -6   7   93.20   14.33
   1  -6   7   87.60   13.48
   1  -6   7   90.08   14.34
  -1   6  -7  119.58   35.53
   1  -6   8  392.51   28.26
   1  -6   8  453.71   30.74
   1  -6   8  418.95   50.66
   1  -6   8  380.59   28.84
   1  -6   9  231.46   22.04
   1  -6   9  271.03   23.81
   1  -6   9  222.05   21.66
   1  -6  10   21.31    9.33
   1  -6  10   10.57    6.65
   1  -6  10   13.59    6.44
   1  -6  11  148.20   15.30
   1  -6  11  155.13   16.65
   1  -6  11  135.51   14.36
   1  -6  12   78.34   11.31
   1  -6  13   48.25    8.01
   1  -6  14  195.75   12.95
   1  -5 -16    8.13    5.34
   1  -5 -16   11.96    4.61
  -1   5  16   14.96    3.64
   1  -5 -15   58.55   14.05
  -1   5  15   42.86    6.55
   1  -5 -14  265.03   28.97
  -1   5  14  195.40   13.94
  -1   5  13   47.31    7.52
   1  -5 -13   36.75    9.73
  -1   5  12  381.88   21.73
   1  -5 -12  405.68   27.07
  -1   5  11  180.45   14.89
   1  -5 -11  167.85   17.60
  -1   5  10   84.86   22.27
   1  -5 -10   81.26   25.27
   1  -5 -10   80.37   21.04
   1  -5 -10   84.51   12.52
  -1   5   9  887.94   68.26
   1  -5  -9  848.42   72.93
   1  -5  -9  963.16   74.72
   1  -5  -9  991.49   39.66
   1  -5  -9  826.39   36.31
  -1   5   8   28.02   14.03
   1  -5  -8   21.66   10.13
   1  -5  -8   26.69   13.84
   1  -5  -8   25.85    7.45
   1  -5  -8   27.78    8.48
   1  -5  -7  596.86   54.19
  -1   5   7  564.35   51.33
   1  -5  -7  633.57   48.88
   1  -5  -6  583.03   53.11
   1  -5  -6  490.39   41.01
  -1   5   6  552.17   49.68
  -1   5   5   21.91    8.11
   1  -5  -5    9.45    9.21
   1  -5  -5   13.05    7.86
  -1   5   5   19.56   12.04
  -1   5   4  877.37   40.50
   1  -5  -4  870.56   50.31
   1  -5  -4  866.02   49.57
  -1   5   4  917.11   59.10
  -1   5   3 1303.40   49.04
   1  -5  -3 1310.59   55.51
   1  -5  -3 1292.51   58.20
  -1   5   2  186.79   19.07
   1  -5  -2  175.05   18.76
   1  -5  -2  161.88   20.54
   1  -5  -2  185.10   22.15
   1  -5  -1  365.03   31.31
  -1   5   1  351.04   26.07
   1  -5  -1  352.85   21.45
   1  -5  -1  348.52   22.20
  -1   5   1  384.65   29.44
   1  -5  -1  362.83   30.42
  -1   5   1  382.34   27.01
  -1   5   0  692.97   33.17
   1  -5   0  687.65   42.98
  -1   5   0  671.41   31.73
  -1   5   0  709.72   37.44
   1  -5   0  602.01   31.66
  -1   5   0  675.30   44.84
   1  -5   0  699.59   42.10
  -1   5   0  646.87   32.37
   1  -5   1 1666.41   69.34
  -1   5  -1 1894.49   66.58
   1  -5   1 1689.25   58.90
  -1   5  -1 1595.02   77.71
   1  -5   1 1652.24   66.43
  -1   5  -1 1713.35   47.64
  -1   5  -2  757.92   48.43
  -1   5  -2  694.32   57.29
   1  -5   2  707.26   46.57
   1  -5   2  834.47   47.08
  -1   5  -3    9.97   12.16
  -1   5  -3   25.74   17.67
   1  -5   3   18.44    9.50
   1  -5   4  669.46   49.51
  -1   5  -4  691.57   65.32
  -1   5  -4  638.18   56.52
   1  -5   5  385.85   40.59
  -1   5  -5  423.60   52.62
  -1   5  -5  371.78   45.18
  -1   5  -6  394.32   51.59
   1  -5   6  364.05   41.68
  -1   5  -6  359.99   51.01
   1  -5   6  320.37   22.36
   1  -5   6  346.36   23.12
   1  -5   7  942.17   40.36
   1  -5   7  820.49   37.43
   1  -5   7  902.86   41.22
  -1   5  -7 1064.01   90.12
  -1   5  -7  958.20   83.60
   1  -5   7 1022.18   76.68
   1  -5   8  436.45   50.28
  -1   5  -8  488.18   63.44
   1  -5   8  418.11   27.80
   1  -5   8  395.68   27.63
   1  -5   9  482.04   52.81
   1  -5   9  447.59   28.57
  -1   5  -9  466.59   62.29
   1  -5   9  486.50   32.91
   1  -5  10  799.27   39.67
   1  -5  10  881.15   40.22
   1  -5  10  950.36   42.12
   1  -5  11    6.71    5.42
   1  -5  11   11.79    5.75
   1  -5  11    7.12    6.65
   1  -5  12  286.20   21.86
   1  -5  13  186.31   16.60
   1  -5  14   17.86    5.68
   1  -5  15  257.48   14.34
   1  -4 -17   12.76    5.47
  -1   4  16  145.49   10.72
   1  -4 -16  151.75   18.97
  -1   4  15   16.50    4.59
   1  -4 -15   25.43   10.40
  -1   4  14  104.63   11.78
   1  -4 -14  151.35   23.09
   1  -4 -13  208.87   19.71
  -1   4  13  211.33   16.92
   1  -4 -12   51.25   10.51
  -1   4  12   48.92    8.65
  -1   4  11  851.23   32.71
   1  -4 -11  842.29   38.54
  -1   4  11  796.63   65.45
   1  -4 -11  840.49   78.87
   1  -4 -11  807.35   64.37
  -1   4  11  864.56   67.54
   1  -4 -10   28.16    7.82
  -1   4  10   43.39    7.84
   1  -4 -10   26.67   11.33
   1  -4 -10   15.87    8.77
  -1   4  10   20.07    9.80
  -1   4  10   32.86   14.15
  -1   4   9  581.70   24.62
   1  -4  -9  585.16   29.52
   1  -4  -9  612.55   54.74
   1  -4  -9  591.88   58.83
  -1   4   9  587.67   52.72
  -1   4   9  522.11   47.94
  -1   4   8  302.18   28.88
   1  -4  -8  308.64   36.40
   1  -4  -8  282.77   37.52
  -1   4   8  316.32   38.13
  -1   4   8  279.09   33.50
  -1   4   7    8.38    8.58
  -1   4   7    8.78    5.01
   1  -4  -7   -0.20    8.77
  -1   4   7    0.74    6.36
   1  -4  -7   -2.20    6.82
  -1   4   6 1301.71   56.84
   1  -4  -6 1345.39   62.83
   1  -4  -6 1358.13   71.93
  -1   4   6 1287.61   70.48
  -1   4   6 1399.89   65.90
  -1   4   5  269.57   23.43
   1  -4  -5  274.07   26.74
   1  -4  -5  299.43   33.13
  -1   4   5  257.89   31.19
  -1   4   5  306.52   27.66
   1  -4  -4  249.91   24.74
   1  -4  -4  255.35   26.76
  -1   4   4  217.85   19.79
  -1   4   4  230.38   20.08
  -1   4   3  475.66   27.87
   1  -4  -3  472.51   32.09
  -1   4   3  478.14   23.73
   1  -4  -3  466.77   31.29
  -1   4   3  451.48   25.19
  -1   4   2  154.50   15.30
  -1   4   2  166.65   12.77
   1  -4  -2  155.32   18.31
   1  -4  -2  151.18   10.45
   1  -4  -2  165.81   16.32
   1  -4  -2  155.61   17.88
  -1   4   2  168.13   12.06
  -1   4   1  161.56   17.58
   1  -4  -1  118.57   15.62
  -1   4   1  128.97   15.54
  -1   4   1  152.66    9.77
   1  -4  -1  127.54   16.36
   1  -4  -1  117.79   12.45
   1  -4  -1  119.19   11.39
  -1   4   0 1103.28   38.10
  -1   4   0 1176.44   42.13
   1  -4   0 1015.82   36.86
   1  -4   0 1056.87   29.45
   1  -4   0 1092.38   46.29
  -1   4   0 1077.73   50.43
  -1   4   0 1066.77   23.49
  -1   4   0 1083.17   36.82
   1  -4   0 1136.30   48.23
  -1   4  -1    7.92    3.15
  -1   4  -1    5.61    2.63
  -1   4  -1    9.44    9.25
   1  -4   1   10.63    6.15
  -1   4  -1    8.58    3.38
   1  -4   1    1.85    4.86
   1  -4   1   15.29    6.87
  -1   4  -1    1.86    6.71
  -1   4  -2 3060.99   59.73
  -1   4  -2 3038.89   85.32
   1  -4   2 2910.38   84.95
  -1   4  -2 2767.41  103.14
  -1   4  -2 2896.27   53.80
  -1   4  -3 2688.02   65.27
   1  -4   3 2416.74   81.15
  -1   4  -3 2532.11   95.61
   1  -4   3 2598.65   76.95
   1  -4   4    4.27    6.80
  -1   4  -4    9.93   13.41
  -1   4  -4    3.46    9.60
  -1   4  -5  927.89   69.35
   1  -4   5 1039.50   60.39
  -1   4  -5 1137.43   79.68
  -1   4  -6  268.02   41.21
  -1   4  -6  347.98   46.86
   1  -4   6  287.51   34.60
  -1   4  -7   95.86   28.04
   1  -4   7  126.88   26.53
   1  -4   7  118.21   13.48
  -1   4  -7  120.16   29.46
  -1   4  -8  689.65   70.57
  -1   4  -8  528.04   64.05
   1  -4   8  611.63   32.05
   1  -4   8  643.56   57.44
   1  -4   8  544.64   30.17
   1  -4   9  212.83   22.19
   1  -4   9  189.55   18.50
  -1   4  -9  218.94   40.87
   1  -4   9  169.58   30.43
  -1   4  -9  109.73   31.35
   1  -4  10   64.93   19.05
   1  -4  10   56.64   11.92
  -1   4 -10   48.59   19.90
   1  -4  10   49.51   11.70
  -1   4 -10   43.59   24.43
   1  -4  11  362.93   25.24
   1  -4  11  347.82   25.53
   1  -4  12    6.52    6.77
   1  -4  13  278.63   21.27
   1  -4  14   95.37   11.76
   1  -4  15  110.78   11.07
   1  -3 -17    9.40    4.86
  -1   3  17    5.50    2.96
   1  -3 -16   82.80   14.56
  -1   3  16   60.10    7.74
   1  -3 -15  254.33   29.32
  -1   3  15  241.34   16.27
   1  -3 -14    5.27    7.97
  -1   3  14   -6.67    4.90
  -1   3  13  363.70   23.05
  -1   3  13  315.10   21.73
   1  -3 -12   50.22   10.91
  -1   3  12   53.41   17.86
  -1   3  12   56.15    9.15
  -1   3  11  281.59   18.86
   1  -3 -11  277.08   22.70
  -1   3  11  239.16   36.85
   1  -3 -11  274.78   44.35
   1  -3 -11  275.23   36.85
  -1   3  11  257.60   36.72
  -1   3  10  640.89   27.29
   1  -3 -10  568.21   30.76
  -1   3  10  581.53   53.24
  -1   3  10  646.16   54.22
  -1   3  10  610.75   46.43
   1  -3 -10  608.21   52.12
   1  -3 -10  591.57   59.79
   1  -3  -9   73.62   11.03
  -1   3   9   81.87   16.92
  -1   3   9   64.37   17.42
   1  -3  -9   61.55   17.81
  -1   3   9   82.47   19.82
   1  -3  -9   71.35   17.14
  -1   3   8  405.89   33.72
   1  -3  -8  469.27   44.16
   1  -3  -8  440.87   44.68
  -1   3   8  405.87   40.23
  -1   3   8  417.01   39.76
  -1   3   7 1018.06   50.13
   1  -3  -7 1086.19   59.71
   1  -3  -7 1054.86   65.10
  -1   3   7 1136.59   64.76
  -1   3   7 1142.98   60.70
  -1   3   6   11.95    7.48
  -1   3   6    8.66    5.66
   1  -3  -6   25.28   10.23
  -1   3   6   14.47    8.78
   1  -3  -6   26.39    9.39
  -1   3   5 1811.18   58.93
   1  -3  -5 1902.42   65.36
   1  -3  -5 1808.55   72.94
  -1   3   5 2000.48   70.71
  -1   3   5 1921.75   46.32
  -1   3   4  907.19   37.92
   1  -3  -4  884.64   41.17
   1  -3  -4 1038.95   51.84
  -1   3   4  937.50   40.91
  -1   3   4  973.39   29.79
  -1   3   3   28.14    6.65
  -1   3   3   26.82    6.56
   1  -3  -3   40.13    9.42
   1  -3  -3   27.47    6.82
  -1   3   3   25.37    4.90
  -1   3   2 1529.06   44.74
  -1   3   2 1510.32   27.91
   1  -3  -2 1458.02   47.84
   1  -3  -2 1341.96   23.75
   1  -3  -2 1477.44   46.48
   1  -3  -2 1469.32   48.13
  -1   3   2 1442.14   35.24
  -1   3   1 1432.18   43.89
   1  -3  -1 1420.87   39.20
   1  -3  -1 1463.38   46.74
  -1   3   1 1487.06   26.48
  -1   3   1 1431.01   41.33
   1  -3  -1 1384.96   45.45
  -1   3   0  886.88   30.59
   1  -3   0  895.12   36.02
  -1   3   0  817.31   37.64
  -1   3   0  871.49   30.15
   1  -3   0  841.45   24.61
   1  -3   0  825.20   28.82
   1  -3   0  850.65   36.75
  -1   3   0  787.48   17.60
  -1   3  -1 4038.09   49.03
  -1   3  -1 4199.33   74.87
   1  -3   1 4242.69   84.16
  -1   3  -1 4150.58   56.46
   1  -3   1 4417.77   80.18
  -1   3  -1 3909.86   94.59
  -1   3  -1 4258.19   62.51
   1  -3   1 4211.47   76.43
  -1   3  -2  176.10   12.50
   1  -3   2  170.34   17.86
  -1   3  -2  136.99   21.91
  -1   3  -2  177.37   19.20
  -1   3  -2  155.89   12.17
   1  -3   2  174.40   18.27
  -1   3  -3 2293.91   45.67
   1  -3   3 2409.91   67.29
   1  -3   3 2282.23   70.02
  -1   3  -3 2288.42   57.74
  -1   3  -3 2493.49   87.83
  -1   3  -3 2517.94  101.52
  -1   3  -4  424.70   43.48
   1  -3   4  374.10   31.55
  -1   3  -4  348.64   27.71
  -1   3  -4  388.76   39.95
  -1   3  -4  388.75   21.27
  -1   3  -5 1073.94   70.84
  -1   3  -5 1051.16   66.72
  -1   3  -5 1099.75   53.41
   1  -3   5 1125.64   57.06
  -1   3  -6  786.53   64.23
   1  -3   6  726.72   50.90
  -1   3  -6  701.55   61.08
  -1   3  -6  800.44   51.25
  -1   3  -7  176.23   33.37
  -1   3  -7  186.30   34.19
   1  -3   7  226.74   32.31
   1  -3   8  776.28   32.91
  -1   3  -8  767.86   72.99
  -1   3  -8  786.36   69.19
   1  -3   8  819.98   61.29
   1  -3   9  119.96   24.72
  -1   3  -9  118.31   28.19
   1  -3   9  137.39   16.04
  -1   3  -9   99.28   29.10
   1  -3  10   -4.48    8.69
   1  -3  10   -0.15    5.51
  -1   3 -10   -1.64   12.68
  -1   3 -10    3.87    9.42
   1  -3  11  421.81   27.32
   1  -3  11  417.53   21.33
   1  -3  11  411.67   26.07
   1  -3  12  139.50   16.30
   1  -3  12  116.11   11.27
   1  -3  13  113.50   15.01
   1  -3  13   94.09   10.41
   1  -3  14  332.85   22.74
   1  -3  15   18.44    6.53
   1  -3  16  159.45   12.11
   1  -2 -17  151.22   16.76
  -1   2  17  149.93   10.19
   1  -2 -16   -7.37    5.35
  -1   2  16   -0.37    2.98
   1  -2 -15  214.23   27.26
  -1   2  15  242.48   17.62
  -1   2  15  195.61   15.77
  -1   2  14  129.77   13.98
  -1   2  14  146.83   14.76
  -1   2  13   43.80    8.40
  -1   2  13   51.98   10.55
   1  -2 -12  255.88   43.04
  -1   2  12  291.22   21.49
   1  -2 -12  259.00   22.91
  -1   2  12  245.52   18.88
  -1   2  11  153.80   26.56
   1  -2 -11  126.63   15.86
   1  -2 -11  122.09   29.34
   1  -2 -11  140.63   26.19
  -1   2  11  156.53   14.79
  -1   2  10  188.52   15.00
   1  -2 -10  145.62   36.33
   1  -2 -10  194.96   18.12
   1  -2 -10  206.66   31.23
   1  -2 -10  218.94   36.64
  -1   2  10  187.76   28.48
  -1   2  10  160.29   28.40
   1  -2  -9 1210.67   77.37
   1  -2  -9 1149.57   65.44
   1  -2  -9 1071.32   80.50
  -1   2   9 1154.12   69.35
  -1   2   9 1193.21   66.72
  -1   2   9 1186.10   60.13
   1  -2  -8   34.60   13.01
   1  -2  -8   38.76   16.34
  -1   2   8   38.76   12.08
  -1   2   8   46.46   13.02
  -1   2   8   39.73   11.33
   1  -2  -8   31.85   10.28
  -1   2   7  344.61   29.20
  -1   2   7  357.74   33.65
   1  -2  -7  435.02   47.42
  -1   2   7  339.50   33.50
   1  -2  -7  410.15   36.54
   1  -2  -7  348.82   35.00
  -1   2   6  977.18   45.22
  -1   2   6 1199.78   55.27
   1  -2  -6 1151.53   62.80
  -1   2   6 1125.29   54.74
   1  -2  -6 1123.48   57.82
   1  -2  -6 1122.01   53.16
  -1   2   5   11.76    5.27
   1  -2  -5   16.01    5.81
   1  -2  -5   16.66    2.62
   1  -2  -5   14.09    7.05
  -1   2   5   28.25   13.42
  -1   2   5   17.11    8.46
  -1   2   4  974.62   37.95
  -1   2   4 1047.79   43.83
   1  -2  -4 1081.53   45.42
   1  -2  -4 1022.52   41.50
   1  -2  -4  980.42   45.42
  -1   2   4  977.47   30.84
  -1   2   3 1033.19   36.05
  -1   2   3 1076.02   30.21
  -1   2   3 1061.95   35.79
   1  -2  -3 1057.41   38.14
   1  -2  -3 1028.79   42.53
  -1   2   2   61.36    8.10
   1  -2  -2   65.58    9.06
  -1   2   2   74.88    8.97
   1  -2  -2   78.52   10.96
  -1   2   2   68.80    9.16
  -1   2   1 7109.33   52.60
  -1   2   1 7177.58   67.11
   1  -2  -1 7247.49   88.25
   1  -2  -1 7240.02   84.01
   1  -2  -1 7350.88   88.34
  -1   2   1 7424.89   87.82
  -1   2   0 1099.38   14.65
  -1   2   0 1074.58   35.99
   1  -2   0 1173.93   35.03
   1  -2   0 1233.55   36.90
   1  -2   0 1151.24   26.00
   1  -2   0 1072.29   27.89
  -1   2  -1 7414.39   72.55
  -1   2  -1 7133.17   81.08
  -1   2  -1 7010.69   57.18
  -1   2  -1 6489.04  103.53
   1  -2   1 6944.16   84.61
   1  -2   1 6485.51   81.69
   1  -2   1 6928.13   43.13
   1  -2   1 7208.40   93.91
   1  -2   2   96.28   12.04
  -1   2  -2  100.66   15.01
  -1   2  -2   90.40   11.77
  -1   2  -2   95.14    8.33
  -1   2  -2   99.72    8.58
   1  -2   2  107.71   13.04
  -1   2  -3    7.61    3.19
   1  -2   3    6.65    3.99
  -1   2  -3   14.54    8.14
  -1   2  -3    7.17    5.36
  -1   2  -3    6.96    4.79
   1  -2   3   11.57    5.11
  -1   2  -4 2918.27   73.41
   1  -2   4 3207.57   79.97
  -1   2  -4 3314.60  107.39
   1  -2   4 3253.14   76.05
  -1   2  -4 3360.48   62.13
  -1   2  -4 2922.57   94.37
   1  -2   4 3270.02   50.26
  -1   2  -5  851.65   45.75
   1  -2   5  829.41   45.99
  -1   2  -5  843.22   58.14
   1  -2   5  849.78   43.12
  -1   2  -5  770.16   35.54
   1  -2   5  836.27   28.08
  -1   2  -5  840.91   60.15
   1  -2   6 1227.86   56.08
  -1   2  -6 1249.50   73.65
  -1   2  -6 1143.18   71.04
  -1   2  -6 1312.37   63.17
   1  -2   6 1286.21   63.45
  -1   2  -7 1471.45   89.39
   1  -2   7 1730.00   77.99
  -1   2  -7 1470.93   84.81
  -1   2  -7 1478.73   75.55
   1  -2   8   95.46   19.48
  -1   2  -8   67.21   21.60
  -1   2  -8  111.14   25.41
   1  -2   9  649.68   30.98
   1  -2   9  651.79   53.55
  -1   2  -9  644.58   69.19
  -1   2  -9  633.98   62.04
   1  -2  10  566.65   29.58
   1  -2  10  482.22   23.07
   1  -2  10  524.35   50.48
  -1   2 -10  480.10   27.19
  -1   2 -10  569.34   60.66
  -1   2 -10  406.90   57.95
  -1   2 -11   40.50   16.76
   1  -2  11   45.89    7.72
   1  -2  11   38.58   16.27
   1  -2  11   52.56   11.21
  -1   2 -11   30.25   15.44
   1  -2  12  429.06   28.19
   1  -2  12  386.23   22.27
   1  -2  13  125.11   15.47
   1  -2  13   95.29   11.10
   1  -2  14  139.27   15.37
   1  -2  14  131.12   11.68
   1  -2  15  212.53   17.46
   1  -2  15  162.01   12.19
   1  -2  16    1.43    3.56
   1  -2  16    8.96    3.31
  -1   1  17   85.87    7.94
   1  -1 -17   84.95   12.69
  -1   1  16  236.60   14.95
   1  -1 -16  224.38   24.68
  -1   1  16  242.76   15.67
  -1   1  15    3.89    3.78
  -1   1  15    7.19    4.94
   1  -1 -15    5.11    7.27
  -1   1  14  329.63   23.20
  -1   1  14  316.79   20.94
  -1   1  13  143.85   15.44
  -1   1  13  142.72   14.30
  -1   1  12  248.34   19.98
  -1   1  12  230.66   18.28
   1  -1 -12  252.06   41.45
  -1   1  11  541.94   26.85
   1  -1 -11  448.22   61.66
   1  -1 -11  518.84   57.89
   1  -1 -11  526.31   50.01
   1  -1 -11  557.07   31.87
  -1   1  11  562.30   28.96
   1  -1 -10   61.47   18.35
  -1   1  10   42.37    8.32
   1  -1 -10   56.08   18.24
   1  -1 -10   59.70   10.40
  -1   1  10   30.54   10.91
  -1   1  10   36.64   15.01
   1  -1 -10   27.19   14.26
  -1   1   9  368.00   34.34
  -1   1   9  359.63   39.20
   1  -1  -9  331.26   45.65
   1  -1  -9  419.63   43.82
  -1   1   9  379.55   35.84
  -1   1   8   74.16   16.27
   1  -1  -8   76.07   22.13
  -1   1   8   89.56   16.30
  -1   1   8   70.91   16.52
   1  -1  -8   64.16   16.62
  -1   1   7   13.65    6.38
   1  -1  -7   -9.66   13.09
   1  -1  -7   15.90   10.68
   1  -1  -7   11.10    5.89
  -1   1   7   18.94    7.60
  -1   1   7   21.27    9.37
  -1   1   6 2047.77   63.70
   1  -1  -6 2238.38   60.76
   1  -1  -6 2360.49   93.25
  -1   1   6 2183.17   73.65
   1  -1  -6 2207.78   77.13
  -1   1   6 2140.22   71.57
  -1   1   5  305.75   23.43
   1  -1  -5  354.51   22.03
   1  -1  -5  407.30   36.37
  -1   1   5  354.45   26.88
   1  -1  -5  324.86   34.85
   1  -1  -5  298.62   25.80
  -1   1   5  332.34   25.88
  -1   1   4  499.54   24.30
   1  -1  -4  590.90   36.70
  -1   1   4  582.27   32.43
   1  -1  -4  553.12   21.98
   1  -1  -4  584.22   38.49
   1  -1  -4  503.73   29.73
  -1   1   4  550.28   29.81
  -1   1   3 1214.89   31.89
   1  -1  -3 1359.52   44.96
  -1   1   3 1398.10   44.05
   1  -1  -3 1257.75   22.69
   1  -1  -3 1256.07   48.14
   1  -1  -3 1105.68   39.93
  -1   1   3 1216.25   36.90
  -1   1   2  337.12   15.28
   1  -1  -2  380.16   18.35
  -1   1   2  349.09   18.67
   1  -1  -2  359.64   20.28
   1  -1  -2  328.08   18.59
  -1   1   2  316.25   17.11
  -1   1   1  583.96   15.84
   1  -1  -1  570.00   19.67
   1  -1  -1  571.02   20.51
  -1   1   1  528.73    9.76
   1  -1  -1  554.28   19.49
  -1   1   1  591.80   21.13
   1  -1   0  653.75   19.91
  -1   1   0  624.83   19.65
   1  -1   0  575.91   15.00
  -1   1   0  622.07   19.24
   1  -1   0  628.10   20.60
  -1   1  -1  785.93   21.16
  -1   1  -1  771.46   24.26
   1  -1   1  753.15   17.74
  -1   1  -1  778.92   28.77
   1  -1   1  784.94   21.71
  -1   1  -1  760.13   12.89
   1  -1   1  776.93   25.50
  -1   1  -2   14.12    3.77
  -1   1  -2   16.90    7.68
   1  -1   2   15.19    4.72
  -1   1  -2   15.95    7.01
  -1   1  -2   15.46    4.36
   1  -1   2   13.93    3.45
   1  -1   2   16.61    5.37
  -1   1  -3   13.17    5.38
   1  -1   3   10.62    5.75
  -1   1  -3   16.61    9.43
   1  -1   3   11.77    3.90
  -1   1  -3   10.10    5.73
  -1   1  -3   12.51    7.08
   1  -1   4  739.49   26.05
  -1   1  -4  748.72   45.27
  -1   1  -4  830.61   39.08
   1  -1   4  758.56   35.23
  -1   1  -4  794.84   31.60
  -1   1  -4  782.49   49.43
  -1   1  -4  681.32   27.10
  -1   1  -5 1982.86   82.47
   1  -1   5 2025.99   63.74
  -1   1  -5 1932.16   79.62
  -1   1  -5 1899.15   53.75
   1  -1   5 1876.89   46.52
   1  -1   6   30.32    7.54
  -1   1  -6   63.03   17.50
  -1   1  -6   40.11   13.82
   1  -1   6   24.16    8.16
  -1   1  -6   46.40   11.32
  -1   1  -7  761.19   64.29
  -1   1  -7  623.36   41.66
  -1   1  -7  690.83   53.10
   1  -1   7  760.40   47.57
  -1   1  -8  486.16   46.77
   1  -1   8  411.28   39.07
  -1   1  -8  405.95   47.91
  -1   1  -9    9.44   14.56
   1  -1   9   -2.86    7.52
  -1   1  -9    7.55    8.48
   1  -1   9    1.60    6.62
   1  -1  10  621.29   30.94
   1  -1  10  575.86   26.29
   1  -1  10  656.59   54.18
  -1   1 -10  644.24   60.17
  -1   1 -10  603.91   30.62
  -1   1 -10  535.13   65.04
   1  -1  11  196.18   15.59
  -1   1 -11  154.87   36.73
   1  -1  11  182.61   32.31
   1  -1  11  197.64   18.32
  -1   1 -11  198.52   35.07
   1  -1  12  291.05   23.11
   1  -1  12  283.17   40.68
   1  -1  12  298.58   19.55
   1  -1  13  322.72   24.07
   1  -1  13  309.19   20.33
  -1   1 -14    8.11    7.38
   1  -1  14   15.11    7.53
   1  -1  14    0.00    3.48
   1  -1  15  158.73   12.85
   1  -1  15  166.60   15.94
  -1   1 -15  171.47   20.49
   1  -1  16   80.10    9.97
   1  -1  16   62.36    7.31
   1  -1  17   20.99    5.01
  -1   0  17    4.29    2.96
   1   0 -17    0.91    3.44
  -1   0  16  224.74   15.93
  -1   0  16  287.19   17.31
   1   0 -16  251.70   24.76
  -1   0  15  290.43   18.20
  -1   0  15  289.42   19.50
   1   0 -15  286.01   29.54
  -1   0  14   24.12    7.07
  -1   0  14   28.17    6.53
  -1   0  13  744.49   35.03
  -1   0  13  713.42   31.68
   1   0 -12   -0.29   15.48
  -1   0  12   -0.99    3.70
  -1   0  12    4.80    6.54
   1   0 -11  241.62   37.97
  -1   0  11  222.78   19.15
   1   0 -11  166.82   40.30
  -1   0  11  191.44   15.90
   1   0 -10  332.20   49.59
   1   0 -10  318.46   41.86
  -1   0  10  341.73   22.05
   1   0 -10  339.74   23.93
  -1   0  10  326.44   20.39
   1   0  -9    7.95   10.19
  -1   0   9    8.41    6.16
  -1   0   9    7.61    8.59
   1   0  -9   -1.91    8.53
   1   0  -9   19.83   14.49
   1   0  -8  526.04   52.09
   1   0  -8  603.70   57.71
  -1   0   8  656.11   41.08
   1   0  -8  619.72   45.17
  -1   0   8  610.69   41.90
   1   0  -8  648.01   49.27
  -1   0   8  599.01   45.53
   1   0  -7 1312.09   73.64
   1   0  -7 1198.52   74.61
  -1   0   7 1282.61   54.59
   1   0  -7 1138.76   56.04
  -1   0   7 1311.05   55.61
   1   0  -7 1219.42   61.69
  -1   0   7 1296.01   61.35
   1   0  -6  303.22   34.16
   1   0  -6  418.29   42.46
  -1   0   6  315.92   25.31
   1   0  -6  322.89   28.68
  -1   0   6  324.44   26.45
   1   0  -6  346.67   30.19
  -1   0   6  330.54   29.38
   1   0  -5 4281.02  107.96
   1   0  -5 4141.54  114.00
  -1   0   5 4241.99   84.51
   1   0  -5 4163.97   91.74
  -1   0   5 4038.92   82.48
  -1   0   5 4286.33   91.72
   1   0  -4  144.18   18.87
   1   0  -4  156.88   18.61
  -1   0   4  139.07   14.41
   1   0  -4  130.05   14.41
  -1   0   4  143.24   14.76
   1   0  -4  108.81   13.89
   1   0  -3 1816.54   55.26
  -1   0   3 2040.77   51.21
  -1   0   3 2026.00   46.33
   1   0  -3 1822.73   47.25
  -1   0   3 1896.21   36.94
   1   0  -3 1789.31   58.05
   1   0  -2   36.46    7.95
   1   0  -2   40.33    9.23
  -1   0   2   46.14    6.09
  -1   0   2   44.37    7.95
  -1   0   2   44.69    6.59
  -1   0   2   46.36    5.12
   1   0  -2   40.04    6.47
   1   0  -2   32.73    8.43
   1   0  -1  189.15   11.66
   1   0  -1  154.87   10.50
  -1   0   1  164.93    9.50
  -1   0   1  184.43    9.92
   1   0  -1  164.89    8.75
  -1   0   1  162.28    5.73
   1   0  -1  184.31   11.78
   1   0   0 6385.64   42.05
   1   0   0 6041.29   35.64
   1   0   0 6301.89   44.76
   1   0   1 2495.30   22.04
  -1   0  -1 2390.53   38.88
  -1   0  -1 2685.23   34.74
   1   0   1 2599.00   33.40
   1   0   1 2546.04   31.48
   1   0   1 2527.47   24.10
  -1   0  -1 2601.41   35.41
  -1   0  -2  951.14   31.58
  -1   0  -2  777.55   22.30
  -1   0  -2  908.07   25.54
   1   0   2  820.43   22.97
  -1   0  -2  778.60   28.42
   1   0   2  855.21   26.52
  -1   0  -3  361.18   23.83
  -1   0  -3  386.55   26.23
  -1   0  -3  427.33   22.71
   1   0   3  346.74   18.42
  -1   0  -3  383.84   21.06
  -1   0  -3  373.62   19.78
   1   0   3  368.74   21.66
  -1   0  -4  253.76   22.24
  -1   0  -4  284.03   25.91
  -1   0  -4  306.14   23.14
   1   0   4  276.01   17.72
  -1   0  -4  309.07   21.54
  -1   0  -4  254.96   19.22
   1   0   4  259.47   20.67
  -1   0  -5 5845.84  142.03
  -1   0  -5 5191.53  114.88
   1   0   5 5188.19  107.27
  -1   0  -5 5661.62  125.25
  -1   0  -6 1612.31   64.30
  -1   0  -6 1694.88   72.29
  -1   0  -6 1631.55   79.38
   1   0   6 1778.20   57.02
   1   0   6 1675.40   67.69
   1   0   7   79.79   17.08
  -1   0  -7  118.09   21.46
   1   0   7  111.93   16.45
  -1   0  -7  122.83   21.89
  -1   0  -7   54.04   19.21
  -1   0  -8  233.44   36.58
  -1   0  -8  231.96   30.12
   1   0   8  257.60   25.08
   1   0   8  234.57   29.17
  -1   0  -8  236.68   31.30
  -1   0  -9  300.59   44.08
   1   0   9  400.81   32.76
  -1   0  -9  374.83   41.31
  -1   0  -9  379.08   41.12
   1   0   9  349.91   38.09
  -1   0 -10  267.10   19.37
   1   0  10  296.61   38.33
  -1   0 -10  307.38   22.12
  -1   0 -10  266.04   37.06
   1   0  10  335.56   19.70
  -1   0 -10  250.18   44.79
   1   0  11  717.08   34.72
  -1   0 -11  757.83   61.10
   1   0  11  658.30   59.65
   1   0  11  710.76   29.70
  -1   0 -11  597.98   73.41
   1   0  12    2.18    4.01
  -1   0 -12  -16.38   20.76
   1   0  12    0.73    7.92
   1   0  12    1.87    6.33
   1   0  13  184.54   18.81
   1   0  13  199.65   15.86
   1   0  14  302.00   23.10
   1   0  14  259.99   18.69
  -1   0 -14  335.41   34.20
   1   0  15    8.31    6.23
   1   0  15    5.09    4.17
  -1   0 -15    2.84    6.81
   1   0  16  218.14   14.55
   1   0  16  242.26   17.50
  -1   0 -16  223.34   21.42
   1   0  17   61.76    6.55
   1   0  17   84.57    9.26
  -1  -1  17   99.08    7.67
  -1  -1  16   15.39    5.03
  -1  -1  16   10.50    3.62
   1   1 -16    8.44    5.76
  -1  -1  15  209.81   15.37
  -1  -1  15  225.69   17.59
   1   1 -15  225.38   25.25
  -1  -1  14   43.38    9.90
  -1  -1  14   29.52    6.66
   1   1 -14   32.58   12.97
  -1  -1  13  179.41   17.61
  -1  -1  13  174.31   15.31
   1   1 -13  206.97   27.91
  -1  -1  12   51.36    9.67
  -1  -1  12   47.51    9.06
   1   1 -12   65.00   18.51
  -1  -1  11    3.64    3.83
  -1  -1  11    0.52    5.54
  -1  -1  11   -0.99    5.75
  -1  -1  10   99.83   12.78
  -1  -1  10   83.75   10.83
   1   1 -10   79.65   24.78
   1   1 -10  127.48   25.78
   1   1  -9  578.68   61.25
   1   1  -9  577.44   49.04
   1   1  -9  575.71   51.03
   1   1  -9  512.71   54.45
   1   1  -8  102.73   27.22
  -1  -1   8  122.54   16.16
   1   1  -8  134.30   23.59
   1   1  -8  122.91   21.42
   1   1  -8  103.52   25.19
   1   1  -7 3334.79  116.59
   1   1  -7 3222.10  124.27
  -1  -1   7 3426.28   78.68
   1   1  -7 3186.83  105.15
  -1  -1   7 3435.85   91.77
   1   1  -7 3265.73   98.26
  -1  -1   7 3094.74   96.33
   1   1  -6  392.98   38.51
   1   1  -6  519.58   49.61
  -1  -1   6  433.50   26.41
   1   1  -6  361.17   34.18
  -1  -1   6  451.47   30.83
   1   1  -6  392.85   31.26
  -1  -1   6  438.04   33.99
   1   1  -5 1954.22   74.81
   1   1  -5 1916.42   80.94
  -1  -1   5 2310.72   55.56
   1   1  -5 2046.78   73.09
   1   1  -5 2261.63   64.73
  -1  -1   5 2279.45   57.59
  -1  -1   5 2395.15   64.55
  -1  -1   5 2106.60   65.28
  -1  -1   4  888.08   31.04
  -1  -1   4  914.76   37.07
   1   1  -4  813.34   42.70
  -1  -1   4  800.02   31.27
   1   1  -4  789.69   33.72
   1   1  -4  882.94   50.36
   1   1  -3  104.69   10.96
  -1  -1   3  112.72   11.26
   1   1  -3  108.36   15.10
  -1  -1   3  118.46   11.83
   1   1  -3  110.29   16.07
   1   1  -3  128.63   13.91
   1   1  -2  536.85   18.73
  -1  -1   2  555.91   19.69
  -1  -1   2  587.27   23.46
  -1  -1   2  526.93   22.13
   1   1  -2  564.19   21.58
   1   1  -2  523.20   27.18
   1   1  -2  513.54   24.76
  -1  -1   1 4091.48   51.45
  -1  -1   1 4096.82   33.45
  -1  -1   1 4381.69   53.76
   1   1  -1 4021.81   50.26
   1   1  -1 3906.51   54.25
   1   1  -1 4036.18   46.88
   1   1   0  122.09    7.37
  -1  -1   0  130.93    6.81
  -1  -1   0  137.14    5.93
  -1  -1   0  119.42    5.56
   1   1   0  124.69    5.92
   1   1   0  119.82    7.65
  -1  -1   0  118.21    6.58
   1   1   1 7617.53   61.95
  -1  -1  -1 7547.56   38.19
  -1  -1  -2  341.90   17.32
  -1  -1  -2  336.46   10.36
  -1  -1  -2  333.16   18.22
  -1  -1  -2  288.44   15.21
   1   1   2  290.77   15.45
  -1  -1  -3  252.17   20.11
  -1  -1  -3  212.55   15.35
  -1  -1  -3  228.61   17.14
   1   1   3  224.31   16.06
  -1  -1  -4  682.60   37.76
  -1  -1  -4  701.69   31.06
  -1  -1  -4  722.92   34.84
   1   1   4  623.34   29.22
   1   1   5 1479.95   55.22
  -1  -1  -5 1790.85   68.34
  -1  -1  -5 1497.47   53.22
  -1  -1  -5 1517.32   57.16
   1   1   5 1686.77   55.14
   1   1   6 1936.20   71.84
  -1  -1  -6 2320.67   91.27
  -1  -1  -6 2356.27   79.65
  -1  -1  -6 2091.28   76.65
   1   1   6 2682.54   79.35
   1   1   7 1063.28   62.45
  -1  -1  -7  953.69   54.22
  -1  -1  -7 1035.43   70.94
   1   1   7 1031.79   49.81
  -1  -1  -7 1157.30   69.63
  -1  -1  -8  112.85   19.88
   1   1   8   85.84   18.44
  -1  -1  -8   98.59   20.96
  -1  -1  -8   65.23   20.04
   1   1   8   87.44   16.04
   1   1   9  684.75   53.46
   1   1   9  717.21   46.65
  -1  -1  -9  645.13   48.73
  -1  -1  -9  627.70   55.09
  -1  -1  -9  579.96   59.49
   1   1  10  157.88   28.75
  -1  -1 -10  179.34   27.69
  -1  -1 -10  162.29   29.87
   1   1  10  167.51   14.45
  -1  -1 -10  126.44   30.71
  -1  -1 -10  162.02   15.15
   1   1  10  180.87   25.14
  -1  -1 -11  555.05   29.85
   1   1  11  671.11   29.23
  -1  -1 -11  483.73   64.14
   1   1  11  576.10   56.87
  -1  -1 -11  590.44   60.14
   1   1  12  671.23   65.01
   1   1  12  732.42   32.02
  -1  -1 -12  651.70   34.26
   1   1  12  802.77   37.76
   1   1  13  161.32   17.79
   1   1  13  160.00   14.82
   1   1  14  353.82   24.94
   1   1  14  358.92   21.95
   1   1  15  201.02   18.13
  -1  -1 -15  236.18   27.74
   1   1  15  179.92   14.81
   1   1  16   13.35    6.31
  -1  -1 -16    8.56    6.35
   1   1  16   12.98    4.58
   1   1  17  181.65   12.79
  -1  -1 -17  160.58   16.54
   1   1  17  150.03   10.85
  -1  -2  16   33.45    6.96
  -1  -2  16   19.98    4.12
  -1  -2  15  212.84   14.51
   1   2 -15  212.97   22.38
  -1  -2  15  247.50   18.22
  -1  -2  15  228.59   16.72
  -1  -2  14  149.44   13.96
  -1  -2  14  166.99   16.14
   1   2 -14  146.91   22.15
   1   2 -13   -0.17    8.95
  -1  -2  13    2.99    5.78
  -1  -2  13    4.19    4.25
   1   2 -12  236.16   29.54
  -1  -2  12  188.59   15.52
  -1  -2  12  197.92   19.37
  -1  -2  11  468.93   27.80
   1   2 -11  491.71   54.19
  -1  -2  11  479.62   24.33
   1   2 -11  500.42   65.96
   1   2 -10   10.76   12.38
  -1  -2  10    4.61    5.50
  -1  -2  10    6.97    9.08
  -1  -2  10    8.22    4.46
   1   2 -10    8.25   15.71
   1   2  -9 1422.83  100.25
   1   2  -9 1470.30   87.38
  -1  -2   9 1408.84   42.79
   1   2  -9 1465.74   92.89
  -1  -2   9 1463.61   72.22
  -1  -2   9 1481.79   37.50
   1   2  -8  433.23   52.46
   1   2  -8  467.16   49.34
   1   2  -8  424.69   45.63
  -1  -2   8  461.50   37.95
   1   2  -7 1648.65   67.96
   1   2  -7 1405.48   87.46
   1   2  -7 1549.49   80.21
  -1  -2   7 1664.94   66.58
   1   2  -7 1607.28   82.68
  -1  -2   6  337.90   20.32
   1   2  -6  251.55   31.62
   1   2  -6  284.11   24.98
  -1  -2   6  273.36   23.98
   1   2  -6  259.52   35.50
   1   2  -6  270.00   32.62
  -1  -2   5  393.45   20.05
   1   2  -5  280.35   30.62
   1   2  -5  368.09   25.62
  -1  -2   5  359.17   24.91
   1   2  -5  283.45   33.53
  -1  -2   5  352.60   28.37
  -1  -2   4  927.14   24.41
   1   2  -4  892.29   46.47
  -1  -2   4  870.92   36.18
   1   2  -4  826.86   32.77
   1   2  -4  925.01   40.25
   1   2  -4  950.49   56.27
  -1  -2   4  890.91   35.95
  -1  -2   3  313.28   10.48
   1   2  -3  330.93   23.03
   1   2  -3  357.42   27.32
   1   2  -3  326.72   18.96
  -1  -2   3  330.93   21.17
   1   2  -3  306.81   16.81
  -1  -2   3  340.67   20.43
  -1  -2   3  309.34   19.22
   1   2  -2  464.04   23.68
   1   2  -2  499.49   26.81
   1   2  -2  478.65   20.18
  -1  -2   2  499.06   20.59
  -1  -2   2  452.22   20.60
  -1  -2   2  477.99   21.78
   1   2  -2  500.81   16.09
   1   2  -1  507.22   23.97
   1   2  -1  524.60   19.06
   1   2  -1  513.27   21.22
  -1  -2   1  523.88   17.55
  -1  -2   1  522.01   18.86
  -1  -2   1  507.72   20.10
   1   2   0  288.44   14.11
  -1  -2   0  259.91   12.69
  -1  -2   0  271.35   12.83
   1   2   0  273.61   10.48
  -1  -2   0  265.01   13.14
  -1  -2  -1  305.83   15.30
  -1  -2  -1  309.47   13.72
  -1  -2  -1  296.03   13.42
   1   2   1  312.86   15.35
   1   2   2 1738.50   41.19
   1   2   2 1745.91   22.75
  -1  -2  -2 1697.96   31.93
  -1  -2  -2 1748.25   33.55
   1   2   2 1679.62   41.56
   1   2   3  153.13    9.85
  -1  -2  -3  138.95   10.56
  -1  -2  -3  133.98   10.37
   1   2   3  144.92   14.29
  -1  -2  -3  157.73   15.39
  -1  -2  -4  138.06   16.36
  -1  -2  -4  140.91   12.14
   1   2   4  154.69   12.36
   1   2   4  137.76   16.20
  -1  -2  -4  139.15   16.12
  -1  -2  -4  141.05   12.02
  -1  -2  -5  839.96   46.69
   1   2   5  808.22   41.08
   1   2   5  941.20   36.04
  -1  -2  -5  914.90   34.59
   1   2   5 1023.56   48.00
  -1  -2  -5  903.19   33.19
  -1  -2  -5  848.23   44.68
  -1  -2  -6   -0.82    8.62
  -1  -2  -6   14.80    6.18
  -1  -2  -6   13.94    6.13
  -1  -2  -6   17.72    7.96
   1   2   6   15.36    8.31
   1   2   6   -9.01   10.88
   1   2   7 1832.28   77.41
  -1  -2  -7 2221.17   75.51
  -1  -2  -7 1955.76   94.11
  -1  -2  -7 2257.92   98.83
  -1  -2  -7 2065.08   67.09
   1   2   7 2130.59   75.71
  -1  -2  -8  726.81   43.65
   1   2   8  673.59   55.16
  -1  -2  -8  590.37   61.93
  -1  -2  -8  758.52   43.53
  -1  -2  -8  674.44   55.80
   1   2   8  709.82   45.97
  -1  -2  -9    1.82    4.71
  -1  -2  -9    4.91    3.78
   1   2   9    6.07    5.66
   1   2   9   -4.18   11.30
  -1  -2  -9   -5.44    9.33
  -1  -2  -9    4.93    7.66
  -1  -2 -10  596.45   28.93
   1   2  10  550.46   28.49
  -1  -2 -10  461.88   59.35
   1   2  10  609.73   55.02
   1   2  10  610.31   48.00
  -1  -2 -10  615.47   59.68
  -1  -2 -10  497.78   30.87
   1   2  11   -8.58    8.92
  -1  -2 -11    5.36    9.13
   1   2  11   -0.52    6.51
   1   2  11    9.56    5.51
  -1  -2 -11   -5.44    6.53
   1   2  12  196.82   17.32
  -1  -2 -12  174.78   17.88
   1   2  12  151.65   29.26
  -1  -2 -12  163.89   35.46
  -1  -2 -13  251.57   22.19
   1   2  13  267.93   19.68
   1   2  13  312.27   24.12
   1   2  14   13.97    5.53
   1   2  14    6.29    5.37
   1   2  15  275.03   18.77
   1   2  15  311.19   21.73
  -1  -2 -16   30.59    9.89
   1   2  16   19.65    5.79
   1   2  16   28.39    6.42
  -1  -2 -17   76.23   12.95
   1   2  17   72.90    7.65
   1   2  17   70.43    8.33
  -1  -3  16  186.02   13.19
  -1  -3  16  157.79    9.02
  -1  -3  15   83.23    8.47
  -1  -3  15   71.70    8.79
  -1  -3  15   87.86   10.87
  -1  -3  14  155.10   15.65
  -1  -3  14  160.40   12.49
  -1  -3  14  169.40   16.36
  -1  -3  13  357.55   20.31
  -1  -3  13  396.55   25.91
  -1  -3  12   15.51    5.55
  -1  -3  12   20.30    8.41
  -1  -3  11  198.33   15.42
   1   3 -11  176.78   40.76
   1   3 -11  212.38   38.44
  -1  -3  11  198.45   18.98
   1   3 -10  385.06   57.93
   1   3 -10  393.75   50.97
  -1  -3  10  430.67   43.66
  -1  -3  10  388.76   25.58
   1   3 -10  279.35   46.04
  -1  -3  10  428.72   22.02
   1   3  -9  271.21   41.74
  -1  -3   9  259.36   20.37
   1   3  -9  236.46   39.34
  -1  -3   9  260.58   31.48
  -1  -3   9  242.69   15.55
   1   3  -9  220.21   43.31
   1   3  -8 1100.13   79.05
   1   3  -8 1109.65   75.82
   1   3  -8 1043.54   84.73
  -1  -3   8 1151.20   62.44
   1   3  -7   10.06    9.91
  -1  -3   7    1.49    5.64
   1   3  -7   -0.08    9.15
   1   3  -7   -6.12   11.02
  -1  -3   6 1798.25   64.96
   1   3  -6 1534.01   91.45
   1   3  -6 1665.53   80.31
   1   3  -6 1774.76   90.06
   1   3  -5 1399.61   70.55
   1   3  -5 1175.79   73.54
   1   3  -5 1292.19   44.22
  -1  -3   5 1230.61   50.53
  -1  -3   5 1318.79   54.44
   1   3  -4  661.07   38.19
   1   3  -4  610.81   44.59
   1   3  -4  643.41   32.42
   1   3  -4  689.89   27.08
  -1  -3   4  676.82   35.34
  -1  -3   4  638.99   34.85
   1   3  -3 6440.17  102.20
   1   3  -3 6333.04  120.86
   1   3  -3 6331.72   82.35
   1   3  -3 6162.80   65.71
  -1  -3   3 6380.01  102.53
  -1  -3   3 6259.07   95.61
   1   3  -2  696.06   30.23
   1   3  -2  692.36   24.92
   1   3  -2  672.01   35.78
  -1  -3   2  669.70   29.24
   1   3  -2  708.78   16.82
  -1  -3   2  657.85   29.20
   1   3  -1  919.41   35.87
   1   3  -1  869.60   28.02
   1   3  -1  880.81   13.52
  -1  -3   1  866.11   31.07
   1   3  -1  899.19   31.72
  -1  -3   1  844.24   30.11
   1   3   0 2105.75   45.35
  -1  -3   0 2042.06   46.20
  -1  -3   0 2117.73   45.70
   1   3   0 2068.36   36.39
  -1  -3   0 1973.10   41.95
  -1  -3  -1 3052.73   55.24
  -1  -3  -1 3158.44   54.23
  -1  -3  -1 3204.94   57.42
   1   3   1 2979.86   56.12
  -1  -3  -1 3104.50   49.08
   1   3   2   53.14    8.31
   1   3   2   58.21    4.30
  -1  -3  -2   69.11    7.22
  -1  -3  -2   62.42    8.07
   1   3   2   52.56    9.09
  -1  -3  -2   60.36    9.69
  -1  -3  -3 3303.90   49.19
  -1  -3  -3 3254.55   59.27
   1   3   3 3397.97   67.43
  -1  -3  -3 3221.11   72.62
   1   3   3 3438.83   48.66
  -1  -3  -4   14.45    4.15
  -1  -3  -4   13.01    4.72
   1   3   4   11.92    4.07
   1   3   4    5.12    3.82
   1   3   4    5.76    4.44
  -1  -3  -4   14.77    5.37
  -1  -3  -5 1282.21   43.33
  -1  -3  -5 1339.58   37.61
   1   3   5 1348.41   54.06
   1   3   5 1647.30   48.16
   1   3   5 1667.23   68.20
  -1  -3  -5 1286.04   57.69
  -1  -3  -6  529.06   31.07
  -1  -3  -6  565.43   27.86
   1   3   6  475.40   36.93
   1   3   6  560.44   31.10
  -1  -3  -6  531.03   42.06
   1   3   6  547.26   39.38
   1   3   7  222.65   26.62
  -1  -3  -7  184.64   20.33
  -1  -3  -7  209.04   19.29
  -1  -3  -7  201.50   31.17
   1   3   7  202.23   26.71
   1   3   8 1140.78   61.54
  -1  -3  -8 1079.30   53.87
  -1  -3  -8 1102.86   72.67
   1   3   8 1026.93   64.70
   1   3   9  188.47   26.64
   1   3   9  194.12   32.26
  -1  -3  -9  212.66   34.61
  -1  -3  -9  254.73   29.54
  -1  -3 -10  570.44   29.10
   1   3  10  589.73   55.31
   1   3  10  612.47   28.59
   1   3  10  625.32   50.29
  -1  -3 -10  556.16   57.74
  -1  -3 -10  524.32   30.40
   1   3  11  523.84   56.62
  -1  -3 -11  608.64   63.96
   1   3  11  557.87   50.82
   1   3  11  550.86   28.14
  -1  -3 -11  524.54   29.28
   1   3  12   15.60   10.35
  -1  -3 -12   -0.07    9.23
   1   3  12   27.50   13.93
  -1  -3 -12   21.62    7.26
   1   3  12   31.75    7.74
   1   3  13  230.77   18.82
  -1  -3 -13  231.87   21.30
   1   3  14  246.22   21.16
   1   3  14  237.34   18.13
   1   3  15   32.83    8.32
   1   3  15   43.96    8.53
   1   3  16  193.75   15.78
   1   3  16  199.22   14.26
  -1  -3 -17   28.95    8.55
   1   3  17   21.75    4.64
   1   3  17   33.09    5.47
  -1  -4  15  130.26   12.47
  -1  -4  14   14.77    3.94
  -1  -4  14    4.54    4.77
  -1  -4  14    6.88    4.37
  -1  -4  13  189.08   13.82
  -1  -4  13  207.07   18.16
  -1  -4  13  214.47   19.43
  -1  -4  12   96.62   13.81
  -1  -4  12   85.82   10.32
  -1  -4  11    6.12    4.52
  -1  -4  11   11.29    7.73
   1   4 -10  509.69   61.23
   1   4 -10  454.14   67.83
  -1  -4  10  457.65   22.23
  -1  -4  10  433.85   27.78
  -1  -4   9  545.07   29.85
   1   4  -9  545.40   61.93
   1   4  -9  530.60   68.09
   1   4  -9  558.58   61.18
  -1  -4   9  587.57   50.45
  -1  -4   9  588.42   24.42
  -1  -4   8  147.33   15.67
   1   4  -8  136.88   32.61
  -1  -4   8  171.49   27.10
   1   4  -8  127.76   34.48
   1   4  -8  144.70   29.94
   1   4  -7 1944.73  115.33
   1   4  -7 2220.67  118.96
   1   4  -7 2173.67  101.55
   1   4  -6   86.86   25.32
  -1  -4   6   94.55   18.54
  -1  -4   6   87.16   15.49
   1   4  -6   63.46   20.14
   1   4  -6   79.16   19.71
  -1  -4   5 1037.71   52.43
   1   4  -5 1071.26   61.82
   1   4  -5 1050.31   78.22
  -1  -4   5  995.94   49.36
  -1  -4   4 1490.38   58.52
   1   4  -4 1577.60   62.12
   1   4  -4 1602.09   75.87
   1   4  -4 1577.61   48.54
  -1  -4   4 1476.16   56.77
  -1  -4   3  159.45   18.86
   1   4  -3  148.03   20.38
   1   4  -3  170.27   17.75
  -1  -4   3  153.77   18.07
   1   4  -3  175.90   14.26
  -1  -4   2 2145.87   60.34
  -1  -4   2 2066.35   58.69
   1   4  -2 2109.01   68.82
   1   4  -2 2128.13   47.84
   1   4  -2 2134.70   57.96
  -1  -4   1 1041.98   38.25
   1   4  -1 1094.73   39.97
   1   4  -1 1114.11   21.05
  -1  -4   1 1107.82   41.32
   1   4  -1 1126.62   35.64
   1   4  -1 1128.61   45.90
   1   4  -1 1038.90   16.64
   1   4   0   85.63   10.46
   1   4   0   89.60   11.59
   1   4   0   95.54    9.08
  -1  -4   0   88.86   11.51
  -1  -4   0   78.09    9.97
  -1  -4   0   78.81   11.02
  -1  -4  -1  122.73   12.93
  -1  -4  -1  122.75   13.36
  -1  -4  -1  124.22   11.70
   1   4   1  125.51   13.49
  -1  -4  -1  114.69   13.35
  -1  -4  -2   73.11   10.83
   1   4   2   83.71   10.80
  -1  -4  -2   84.04    9.42
  -1  -4  -2   87.20   11.61
   1   4   2   78.62    5.99
   1   4   2   80.75   12.63
  -1  -4  -3  887.83   40.38
   1   4   3  957.58   38.01
  -1  -4  -3  874.04   28.94
  -1  -4  -3  846.16   35.52
   1   4   3  995.48   25.93
   1   4   3  863.10   43.48
  -1  -4  -4  278.79   25.84
   1   4   4  291.32   23.88
  -1  -4  -4  296.98   22.08
  -1  -4  -4  304.72   17.97
   1   4   4  280.17   15.60
   1   4   4  280.23   27.27
   1   4   5   38.35   12.33
   1   4   5   41.72    8.08
   1   4   5   48.39   16.00
  -1  -4  -5   18.91    8.97
  -1  -4  -5   19.26    5.81
  -1  -4  -5   24.59    7.81
   1   4   6 1042.55   39.68
   1   4   6  853.41   49.83
   1   4   6  976.98   56.32
  -1  -4  -6  860.52   54.92
  -1  -4  -6  907.31   42.98
  -1  -4  -6  942.82   32.31
   1   4   7 1010.31   43.90
   1   4   7  800.17   53.00
  -1  -4  -7 1009.76   68.49
  -1  -4  -7  938.59   46.90
   1   4   7  946.35   57.12
   1   4   8  435.81   43.47
  -1  -4  -8  462.58   49.49
  -1  -4  -8  438.61   35.35
   1   4   8  503.18   44.35
   1   4   9 1549.14   91.61
   1   4   9 1571.57   81.16
  -1  -4  -9 1594.48   74.56
  -1  -4  -9 1433.87   90.03
  -1  -4 -10   26.62    8.64
   1   4  10   19.06    6.27
   1   4  10   17.89   11.81
   1   4  10   10.80   12.57
  -1  -4 -10   30.35   15.03
  -1  -4 -10    9.57    7.92
  -1  -4 -11  658.99   68.94
   1   4  11  753.19   32.73
   1   4  11  710.54   59.77
   1   4  11  649.67   62.80
  -1  -4 -11  687.62   33.79
   1   4  12   30.80   17.48
   1   4  12   43.93    8.78
  -1  -4 -12   40.37    9.75
  -1  -4 -12   35.36   18.31
   1   4  12   42.60   16.37
  -1  -4 -13    1.03    4.64
   1   4  13    4.83    4.58
  -1  -4 -14  102.10   13.79
   1   4  14   91.25   12.34
   1   4  15   73.76   10.81
   1   4  15   65.51    9.37
  -1  -4 -16  134.60   19.19
   1   4  16   88.53    9.69
   1   4  16  111.95   11.44
   1   4  17  120.18    9.40
   1   4  17  129.01    9.97
  -1  -4 -17  135.92   16.37
  -1  -5  15  178.05   12.99
  -1  -5  14  246.82   15.88
  -1  -5  14  258.26   18.42
  -1  -5  13    4.87    5.21
  -1  -5  13    5.86    5.58
  -1  -5  12  212.83   19.14
  -1  -5  12  210.24   20.04
  -1  -5  11  159.97   18.11
  -1  -5  11  195.81   19.27
  -1  -5  10   32.23    9.86
  -1  -5  10   26.76    8.16
  -1  -5   9  563.16   31.60
  -1  -5   9  541.46   32.92
   1   5  -9  573.83   67.49
   1   5  -9  430.99   63.93
  -1  -5   8   95.54   12.21
  -1  -5   8   97.62   20.96
   1   5  -8   78.55   28.86
   1   5  -8   86.01   27.26
   1   5  -7  501.56   51.53
  -1  -5   7  546.27   49.56
   1   5  -7  433.22   56.80
  -1  -5   7  464.06   27.69
   1   5  -7  555.55   64.56
   1   5  -6  284.38   44.51
   1   5  -6  355.81   48.86
  -1  -5   6  364.88   38.90
   1   5  -6  303.34   38.11
  -1  -5   6  331.42   31.95
  -1  -5   5  192.69   23.29
   1   5  -5  139.70   30.82
   1   5  -5  153.76   24.61
  -1  -5   5  161.51   23.06
   1   5  -5  181.35   31.84
   1   5  -4  512.35   47.25
   1   5  -4  547.24   38.67
  -1  -5   4  521.84   36.78
  -1  -5   4  521.23   38.14
   1   5  -3  652.76   38.53
   1   5  -3  707.84   49.47
   1   5  -3  704.63   30.32
  -1  -5   3  617.88   39.24
  -1  -5   3  649.65   39.83
   1   5  -2  379.37   27.60
   1   5  -2  360.76   21.84
   1   5  -2  404.50   34.35
  -1  -5   2  380.08   29.10
  -1  -5   2  372.68   28.99
   1   5  -1 3174.49   87.72
   1   5  -1 2981.24   65.09
  -1  -5   1 2935.47   72.97
  -1  -5   1 3100.61   79.56
   1   5  -1 3092.55   74.82
   1   5   0   22.95    6.09
  -1  -5   0   24.95    7.82
   1   5   0   25.10    6.96
  -1  -5   0   30.12    7.65
  -1  -5   0   27.23    7.95
   1   5   0   22.41    6.05
   1   5   1 1884.49   59.45
  -1  -5  -1 1763.30   50.48
  -1  -5  -1 1783.23   58.71
   1   5   1 1824.80   56.23
  -1  -5  -1 1806.76   59.66
   1   5   1 1773.01   50.25
  -1  -5  -2   47.57   10.39
  -1  -5  -2   56.52    8.57
  -1  -5  -2   60.19   11.44
   1   5   2   50.18   12.06
   1   5   2   55.54    8.72
   1   5   2   51.42    5.95
  -1  -5  -3   53.86    8.65
  -1  -5  -3   45.38   10.67
   1   5   3   56.72    9.69
  -1  -5  -3   44.22   10.01
   1   5   3   67.10   14.74
  -1  -5  -4  477.62   34.80
  -1  -5  -4  491.66   24.28
  -1  -5  -4  480.25   31.57
   1   5   4  490.23   38.99
   1   5   4  484.59   31.50
  -1  -5  -5 1878.81   76.41
   1   5   5 1896.42   69.39
  -1  -5  -5 1956.92   65.94
  -1  -5  -5 2061.86   51.40
   1   5   6   -6.14    9.70
   1   5   6    1.03    5.81
  -1  -5  -6    4.67    6.81
  -1  -5  -6    7.01    4.81
   1   5   7 1368.25   73.74
   1   5   7 1102.77   65.19
  -1  -5  -7 1297.31   77.69
  -1  -5  -7 1241.35   58.36
   1   5   8   -3.99    7.91
   1   5   8    1.72    9.02
  -1  -5  -8    2.45    7.57
  -1  -5  -8    2.33    4.51
  -1  -5  -9  344.46   23.98
   1   5   9  403.63   47.87
  -1  -5  -9  384.10   48.61
   1   5   9  414.15   22.14
   1   5   9  427.95   44.67
  -1  -5  -9  428.64   25.43
  -1  -5  -9  374.44   37.80
  -1  -5 -10  887.03   77.03
  -1  -5 -10  964.98   39.68
   1   5  10  932.78   67.97
   1   5  10  796.44   68.36
   1   5  10  848.62   32.58
  -1  -5 -11   44.11   17.55
  -1  -5 -11   60.59   11.19
   1   5  11   72.00   23.01
   1   5  11   60.34   18.47
   1   5  11   71.93   10.29
  -1  -5 -12  454.72   28.51
   1   5  12  461.52   24.82
  -1  -5 -13    7.68    6.51
   1   5  13    4.80    4.25
  -1  -5 -14   39.21    9.01
   1   5  14   46.12    8.19
   1   5  15  248.99   15.98
   1   5  15  270.81   18.59
  -1  -5 -16   33.41    9.85
   1   5  16   32.11    6.08
   1   5  16   22.73    4.74
  -1  -5 -17  159.32   16.92
   1   5  17  124.61    8.33
  -1  -6  14  179.87   14.23
  -1  -6  13  132.89   13.79
  -1  -6  13  118.13   12.48
  -1  -6  12   61.20   11.60
  -1  -6  12   63.49   10.42
  -1  -6  11  402.68   26.93
  -1  -6  11  378.60   26.37
  -1  -6  10   74.50   12.68
  -1  -6  10   58.74   11.61
  -1  -6   9  796.96   38.73
  -1  -6   9  812.38   41.15
   1   6  -8  240.92   49.16
  -1  -6   8  292.71   26.42
  -1  -6   8  293.53   23.55
   1   6  -8  291.25   48.97
  -1  -6   8  312.98   38.98
  -1  -6   7    1.28   10.52
  -1  -6   7    7.88    7.80
   1   6  -7  -18.56   15.50
  -1  -6   7    4.36    6.56
  -1  -6   7    2.16    6.65
   1   6  -7    2.47   10.51
   1   6  -6  629.35   69.99
  -1  -6   6  895.32   63.71
  -1  -6   6  684.70   34.64
  -1  -6   6  721.71   35.26
  -1  -6   6  748.19   35.87
   1   6  -6  817.42   79.65
   1   6  -5  951.62   83.57
  -1  -6   5  832.05   53.10
   1   6  -5  913.99   80.18
  -1  -6   5  871.04   57.32
   1   6  -4  574.05   60.54
  -1  -6   4  583.29   41.93
   1   6  -4  549.42   53.40
  -1  -6   4  522.55   42.91
   1   6  -4  634.65   44.65
  -1  -6   3 1116.80   56.13
   1   6  -3 1156.44   55.15
   1   6  -3 1159.36   68.37
  -1  -6   3 1094.60   57.92
   1   6  -2  135.51   17.23
  -1  -6   2  123.34   19.29
  -1  -6   2  122.09   18.15
   1   6  -2  132.20   22.25
   1   6  -1  321.11   26.83
  -1  -6   1  301.80   29.04
   1   6  -1  289.58   29.90
   1   6  -1  308.52   22.98
  -1  -6   1  297.23   27.23
   1   6   0 1229.79   52.98
  -1  -6   0 1256.56   57.08
   1   6   0 1225.55   49.42
   1   6   0 1308.02   59.68
  -1  -6   0 1195.38   50.06
  -1  -6  -1   23.78    7.50
   1   6   1   26.09    9.14
  -1  -6  -1   17.11    6.89
   1   6   1   25.01    5.62
  -1  -6  -1   29.37    9.64
   1   6   1   21.88    6.17
   1   6   2  314.65   23.32
   1   6   2  311.37   28.92
  -1  -6  -2  288.95   26.87
  -1  -6  -2  307.64   23.18
   1   6   3  741.83   38.50
   1   6   3  696.16   46.58
  -1  -6  -3  754.83   43.64
  -1  -6  -3  809.86   36.55
  -1  -6  -3  791.33   43.38
   1   6   4  273.67   25.41
   1   6   4  253.32   30.78
  -1  -6  -4  226.09   24.32
  -1  -6  -4  242.93   26.75
   1   6   5 1648.50   67.96
   1   6   5 1872.37   90.28
  -1  -6  -5 1697.27   67.80
  -1  -6  -5 1631.86   74.43
   1   6   6  221.82   28.20
   1   6   6  292.46   37.98
  -1  -6  -6  260.89   28.17
  -1  -6  -6  237.97   31.31
   1   6   7  656.33   52.78
   1   6   7  853.45   63.46
  -1  -6  -7  727.60   48.92
  -1  -6  -7  722.50   59.26
  -1  -6  -8  378.48   21.93
   1   6   8  303.69   38.97
   1   6   8  391.99   44.61
  -1  -6  -8  380.99   37.08
  -1  -6  -8  426.46   52.69
  -1  -6  -9  201.53   18.43
   1   6   9  190.78   32.35
   1   6   9  195.30   35.91
  -1  -6  -9  157.52   25.66
  -1  -6  -9  184.45   36.28
   1   6  10  441.98   22.94
  -1  -6 -10  382.73   54.08
   1   6  10  468.92   50.94
   1   6  10  400.91   48.80
  -1  -6 -10  468.25   28.95
   1   6  11  355.96   21.26
  -1  -6 -11  388.86   54.66
   1   6  11  401.76   47.85
   1   6  11  318.16   43.57
  -1  -6 -11  378.07   25.79
   1   6  12   48.06    8.11
  -1  -6 -12   38.41    9.43
  -1  -6 -13  221.09   19.55
   1   6  13  232.03   16.47
  -1  -6 -14   14.76    6.18
   1   6  14    1.21    3.01
   1   6  15   53.23    7.33
   1   6  15   59.23    8.47
  -1  -6 -16  192.99   20.68
   1   6  16  152.98    9.88
  -1  -6 -17    4.33    5.11
  -1  -6 -17    3.96    2.90
  -1  -7  14    0.87    2.94
  -1  -7  14    0.90    1.52
  -1  -7  13  239.91   16.39
  -1  -7  13  232.48   14.03
  -1  -7  12  178.22   16.11
  -1  -7  12  173.00   15.02
  -1  -7  11   59.30   10.75
  -1  -7  11   82.66   12.41
  -1  -7  10  704.45   35.96
  -1  -7  10  691.08   35.61
  -1  -7   9  132.36   16.64
  -1  -7   9  131.97   17.24
  -1  -7   8  392.95   28.49
  -1  -7   8  460.74   33.69
   1   7  -7  321.22   54.87
  -1  -7   7  270.16   22.27
  -1  -7   7  236.81   22.29
  -1  -7   7  308.54   27.06
   1   7  -7  216.43   45.99
  -1  -7   7  306.65   39.79
   1   7  -6   30.99   19.34
  -1  -7   6   14.19    7.48
   1   7  -6    4.25   20.84
  -1  -7   6   20.28    7.00
  -1  -7   6   15.48    6.19
  -1  -7   6   22.81   10.56
  -1  -7   5  584.82   51.46
   1   7  -5  529.94   66.57
  -1  -7   5  581.20   35.09
  -1  -7   5  548.58   30.95
  -1  -7   5  614.41   32.59
  -1  -7   5  569.48   32.02
   1   7  -5  622.76   72.82
  -1  -7   5  593.06   47.44
   1   7  -4  453.40   54.35
  -1  -7   4  414.79   26.24
  -1  -7   4  382.78   26.32
  -1  -7   4  414.88   38.91
   1   7  -4  394.95   55.10
  -1  -7   4  432.64   27.10
  -1  -7   4  459.10   43.21
  -1  -7   4  411.89   22.76
  -1  -7   3  724.75   51.92
   1   7  -3  715.59   69.92
   1   7  -3  720.60   60.63
  -1  -7   3  750.03   49.67
  -1  -7   2  641.61   47.99
   1   7  -2  735.92   45.10
   1   7  -2  682.84   54.80
  -1  -7   2  675.95   45.63
  -1  -7   1   28.16   11.15
   1   7  -1   24.34   10.53
   1   7  -1   33.07   10.77
  -1  -7   1   30.02    9.97
   1   7   0  523.39   41.96
   1   7   0  463.43   33.21
  -1  -7   0  465.01   38.96
   1   7   0  484.64   36.99
  -1  -7   0  560.63   40.53
   1   7   1  542.39   37.96
  -1  -7  -1  603.91   39.04
  -1  -7  -1  558.79   42.38
   1   7   1  541.46   40.32
  -1  -7  -1  560.03   42.24
   1   7   2   43.98   12.20
   1   7   2   39.47   11.00
  -1  -7  -2   35.88   10.69
  -1  -7  -2   55.02   11.87
  -1  -7  -3  768.45   49.01
   1   7   3  781.35   52.62
   1   7   4  287.86   34.69
  -1  -7  -4  327.00   32.59
  -1  -7  -4  285.88   31.36
   1   7   5  450.32   45.92
  -1  -7  -5  415.77   37.53
  -1  -7  -5  414.30   40.16
   1   7   6  816.90   69.92
  -1  -7  -6  682.70   54.72
  -1  -7  -6  666.66   49.32
  -1  -7  -7   16.83    7.33
   1   7   7    7.48    8.09
  -1  -7  -7   10.60    4.49
  -1  -7  -7   19.79   12.93
  -1  -7  -7   12.89    7.54
  -1  -7  -8  706.53   32.05
   1   7   8  843.88   69.07
  -1  -7  -8  736.74   32.26
  -1  -7  -8  784.93   70.83
  -1  -7  -8  736.85   55.36
  -1  -7  -9  129.89   13.97
   1   7   9  136.47   29.38
  -1  -7  -9  141.87   16.13
  -1  -7  -9  153.43   35.52
  -1  -7  -9  148.38   27.87
  -1  -7 -10  173.27   37.04
  -1  -7 -10  235.43   20.77
   1   7  10  240.03   38.04
  -1  -7 -11  208.79   19.14
  -1  -7 -12   73.19   11.69
  -1  -7 -13    3.22    4.92
  -1  -7 -14  202.41   23.78
  -1  -7 -14  141.40   14.69
  -1  -7 -15   58.61   14.19
  -1  -7 -16   66.01   10.96
  -1  -7 -16   68.83    9.14
  -1  -8  13  112.18    7.83
  -1  -8  12  186.87   14.89
  -1  -8  12  172.99   12.46
  -1  -8  11   10.38    5.85
  -1  -8  11    1.18    3.83
  -1  -8  10   38.38    8.93
  -1  -8  10   36.94    8.68
  -1  -8   9  456.43   29.59
  -1  -8   9  471.14   29.53
  -1  -8   8   -0.52    6.21
  -1  -8   8    4.13    5.53
  -1  -8   8    4.89    6.21
  -1  -8   7  856.46   43.18
  -1  -8   7  990.92   48.63
  -1  -8   7  939.44   41.02
  -1  -8   6   59.21   16.62
  -1  -8   6   42.24   10.59
  -1  -8   6   52.25   12.87
  -1  -8   6   42.44    9.25
   1   8  -6   26.21   11.67
   1   8  -5  628.24   75.49
  -1  -8   5  561.46   32.57
  -1  -8   5  512.54   31.95
  -1  -8   5  507.04   31.83
  -1  -8   5  559.03   56.10
  -1  -8   5  521.05   33.38
  -1  -8   4  870.27   64.86
  -1  -8   4  882.17   59.57
  -1  -8   4  843.17   39.49
   1   8  -4  881.80   87.74
  -1  -8   4  822.49   41.74
  -1  -8   4  853.06   39.92
  -1  -8   4  821.23   40.03
  -1  -8   3    1.70    5.88
  -1  -8   3    1.49    6.98
  -1  -8   3    5.54    8.00
  -1  -8   3   -1.36    4.56
  -1  -8   3    0.05    6.10
  -1  -8   3    4.14    5.14
   1   8  -3    0.46   12.25
  -1  -8   3   -1.46    5.72
   1   8  -3    9.67   14.57
  -1  -8   2  693.39   34.71
  -1  -8   2  616.77   33.03
  -1  -8   2  739.91   50.49
  -1  -8   2  669.41   33.69
  -1  -8   2  739.59   42.26
   1   8  -2  708.85   62.06
  -1  -8   2  716.30   29.46
   1   8  -2  594.95   66.15
  -1  -8   2  674.00   54.24
  -1  -8   1  295.48   35.49
  -1  -8   1  296.93   31.09
   1   8  -1  276.33   45.95
  -1  -8   1  279.55   23.99
  -1  -8   1  306.12   22.46
  -1  -8   1  268.66   21.39
   1   8  -1  300.92   38.09
  -1  -8   0   -0.53    7.29
  -1  -8   0   -7.70    8.84
   1   8   0    5.19   10.82
  -1  -8   0   -0.27    5.58
  -1  -8   0   -2.41    6.10
  -1  -8   0   -4.44    6.43
  -1  -8   0    4.03    7.31
  -1  -8  -1  833.25   35.98
  -1  -8  -1  804.83   39.45
  -1  -8  -1  864.81   34.77
  -1  -8  -1  781.61   38.67
   1   8   1  839.97   53.45
   1   8   1  911.08   59.57
  -1  -8  -2  337.01   22.64
   1   8   2  320.78   33.83
  -1  -8  -2  318.83   21.54
   1   8   2  303.27   34.55
  -1  -8  -2  331.66   35.61
  -1  -8  -3  279.27   21.66
  -1  -8  -3  249.17   18.49
  -1  -8  -3  276.12   19.21
   1   8   3  278.95   34.24
  -1  -8  -3  248.90   31.43
  -1  -8  -4 1095.87   65.16
  -1  -8  -4 1200.90   42.34
  -1  -8  -4 1073.13   39.34
  -1  -8  -4 1040.25   37.36
   1   8   4 1080.75   71.87
   1   8   4 1036.09   68.36
  -1  -8  -4 1118.77   38.19
  -1  -8  -5   41.88   13.90
  -1  -8  -5   49.63    9.50
   1   8   5   39.52   17.20
  -1  -8  -5   41.92    8.18
  -1  -8  -5   40.64    8.18
  -1  -8  -5   39.88    8.73
  -1  -8  -6  429.99   25.97
  -1  -8  -6  374.93   23.77
  -1  -8  -6  450.03   23.66
   1   8   6  457.33   52.54
  -1  -8  -6  398.34   23.84
  -1  -8  -6  315.40   44.83
  -1  -8  -6  419.93   42.65
  -1  -8  -7  609.18   28.53
  -1  -8  -7  614.45   31.02
   1   8   7  663.52   65.72
  -1  -8  -7  548.99   57.49
  -1  -8  -7  589.19   51.00
  -1  -8  -8    0.61    4.74
  -1  -8  -8   -1.17    5.72
   1   8   8   11.70   11.62
  -1  -8  -8    0.22   11.53
  -1  -8  -8   15.88    8.87
   1   8   9  780.69   69.98
  -1  -8  -9  817.21   38.58
  -1  -8  -9  731.85   34.23
  -1  -8 -10  252.63   20.89
  -1  -8 -10  282.84   21.72
  -1  -8 -11  132.41   15.29
  -1  -8 -12  168.73   16.99
  -1  -8 -13   30.89    7.26
  -1  -8 -13   37.04   11.33
  -1  -8 -14   67.38   13.22
  -1  -8 -14   47.88    8.77
  -1  -8 -14   39.28    8.59
  -1  -8 -15   76.69   10.18
  -1  -8 -15   79.65   11.55
  -1  -8 -16    1.71    2.57
  -1  -9  11  299.85   16.03
  -1  -9  11  264.86   13.42
  -1  -9  10   10.10    5.60
  -1  -9  10    8.52    4.72
  -1  -9   9  153.69   16.77
  -1  -9   9  172.47   16.70
  -1  -9   8  126.87   15.63
  -1  -9   8  133.41   14.02
  -1  -9   8  153.24   17.80
  -1  -9   7   85.28   14.88
  -1  -9   7   92.14   12.85
  -1  -9   7   94.76   14.71
  -1  -9   6  409.97   28.64
  -1  -9   6  458.27   31.09
  -1  -9   6  452.29   28.90
  -1  -9   5   76.46   13.21
  -1  -9   5  103.97   16.09
  -1  -9   5   86.60   14.16
  -1  -9   5   73.49   13.98
  -1  -9   4  245.30   22.33
  -1  -9   4  242.19   24.07
  -1  -9   4  247.88   23.25
  -1  -9   4  241.24   22.21
   1   9  -4  215.02   45.04
  -1  -9   4  229.33   35.36
  -1  -9   3 1024.52   38.01
  -1  -9   3  966.76   44.05
  -1  -9   3 1007.81   47.17
  -1  -9   3  958.54   71.58
   1   9  -3  939.57   91.08
  -1  -9   3 1037.17   44.98
   1   9  -2   -2.30   14.19
  -1  -9   2   -0.98    7.88
  -1  -9   2    5.92    6.01
  -1  -9   2    0.46    6.65
  -1  -9   2    5.93    7.87
  -1  -9   2   -0.58    4.30
  -1  -9   2   -0.97    7.93
  -1  -9   1  560.62   32.88
  -1  -9   1  588.98   37.89
  -1  -9   1  604.03   28.33
  -1  -9   1  581.86   53.92
  -1  -9   1  613.96   33.45
  -1  -9   1  633.10   30.86
  -1  -9   0  319.97   20.17
  -1  -9   0  281.55   21.33
  -1  -9   0  314.36   24.46
  -1  -9   0  342.55   24.11
  -1  -9  -1   39.27    8.95
  -1  -9  -1   31.72    9.24
  -1  -9  -1   36.57    8.61
  -1  -9  -2  304.80   20.10
  -1  -9  -2  281.65   20.56
  -1  -9  -2  289.93   22.88
  -1  -9  -2  282.76   24.55
  -1  -9  -2  293.24   22.58
  -1  -9  -3  301.11   23.52
  -1  -9  -3  276.75   25.51
  -1  -9  -3  250.84   20.59
  -1  -9  -3  278.65   20.04
  -1  -9  -3  297.37   36.83
  -1  -9  -3  292.28   21.40
  -1  -9  -4   85.13   12.94
  -1  -9  -4   77.30   11.74
  -1  -9  -4   76.14   12.06
   1   9   4   75.47   18.09
  -1  -9  -4   69.47   17.63
  -1  -9  -4   76.54   11.85
  -1  -9  -4   84.77   14.92
  -1  -9  -5  674.78   41.22
  -1  -9  -5  666.41   33.70
  -1  -9  -5  669.98   56.30
   1   9   5  631.31   61.49
  -1  -9  -5  641.64   31.65
  -1  -9  -5  650.86   32.03
  -1  -9  -6   53.43    9.81
  -1  -9  -6   60.19   18.01
  -1  -9  -6   51.91   10.72
  -1  -9  -6   50.06   10.30
   1   9   6   45.29   18.31
   1   9   6   28.45   13.86
   1   9   7  352.02   51.13
  -1  -9  -7  420.84   26.51
   1   9   7  449.38   59.36
  -1  -9  -7  407.06   27.08
  -1  -9  -7  389.62   44.15
  -1  -9  -8  227.76   20.01
  -1  -9  -8  197.14   18.56
  -1  -9  -8  201.65   19.39
  -1  -9  -9   72.15   10.85
  -1  -9  -9   79.51   12.63
  -1  -9  -9   60.77   12.13
  -1  -9 -10  245.78   19.47
  -1  -9 -10  269.14   21.66
  -1  -9 -10  265.59   24.88
  -1  -9 -11   16.35    5.74
  -1  -9 -11   18.24    6.73
  -1  -9 -11   23.58    7.93
  -1  -9 -12   43.00   10.08
  -1  -9 -12   33.78    8.24
  -1  -9 -13  143.89   15.53
  -1  -9 -13  148.69   13.81
  -1  -9 -14    9.54    4.47
  -1  -9 -15   85.34    9.41
  -1 -10  10  138.90    8.69
  -1 -10  10  168.37   11.49
  -1 -10   9    0.93    1.93
  -1 -10   9    0.90    3.50
  -1 -10   8  246.48   14.46
  -1 -10   8  283.67   20.13
  -1 -10   7   74.60   12.35
  -1 -10   7   55.31    7.38
  -1 -10   7   75.99   10.84
  -1 -10   6  178.03   17.28
  -1 -10   6  159.09   17.76
  -1 -10   5  313.93   24.18
  -1 -10   5  300.40   24.05
  -1 -10   4  194.77   21.02
  -1 -10   4  156.45   18.06
  -1 -10   3  375.00   28.65
  -1 -10   3  346.55   26.19
  -1 -10   2  292.43   24.90
  -1 -10   2  327.26   25.55
  -1 -10   2  321.67   21.24
  -1 -10   1    0.25    5.65
  -1 -10   1    3.00    5.67
  -1 -10   1    3.94    4.19
  -1 -10   0  413.69   28.02
  -1 -10   0  390.86   25.14
  -1 -10   0  414.66   29.15
  -1 -10  -1  279.77   22.48
  -1 -10  -1  205.58   18.65
  -1 -10  -1  256.46   23.11
  -1 -10  -2  318.62   24.54
  -1 -10  -2  357.71   26.24
  -1 -10  -2  289.97   21.88
  -1 -10  -3  412.85   26.98
  -1 -10  -3  410.30   24.93
  -1 -10  -3  470.36   30.01
  -1 -10  -3  378.50   25.91
  -1 -10  -4   10.09    8.59
  -1 -10  -4    1.13    5.88
  -1 -10  -4    3.26    4.61
  -1 -10  -4   18.43    9.01
  -1 -10  -5  306.59   22.07
  -1 -10  -5  291.57   21.37
  -1 -10  -5  277.83   22.71
  -1 -10  -6  314.02   23.97
  -1 -10  -6  284.56   22.39
  -1 -10  -7    3.35    5.85
  -1 -10  -7    5.56    5.21
  -1 -10  -8  338.85   24.90
  -1 -10  -8  362.88   25.65
  -1 -10  -9   86.05   13.88
  -1 -10  -9   77.20   12.77
  -1 -10 -10  143.71   17.74
  -1 -10 -10  132.38   13.29
  -1 -10 -11  112.81   14.53
  -1 -10 -11  150.75   14.32
  -1 -10 -11  115.42   12.47
  -1 -10 -12   28.72    7.19
  -1 -10 -12   29.70    6.69
  -1 -10 -13   22.18    5.96
  -1 -10 -14   78.46    9.03
  -1 -11   8   26.31    5.30
  -1 -11   7  269.02   18.29
  -1 -11   7  280.51   15.99
  -1 -11   6    8.85    5.71
  -1 -11   6   -4.40    4.70
  -1 -11   5   71.45   12.23
  -1 -11   5   89.38   12.14
  -1 -11   4  206.53   19.10
  -1 -11   4  211.95   19.72
  -1 -11   3   13.39    7.33
  -1 -11   3    8.34    5.89
  -1 -11   2  481.13   29.17
  -1 -11   2  472.91   30.59
  -1 -11   1  150.80   17.01
  -1 -11   1  129.38   16.32
  -1 -11   0   28.41    8.30
  -1 -11   0   36.48    8.83
  -1 -11   0   21.17    6.69
  -1 -11  -1  742.21   36.83
  -1 -11  -1  677.90   33.45
  -1 -11  -1  745.65   38.48
  -1 -11  -2  147.45   16.89
  -1 -11  -2  154.32   18.13
  -1 -11  -2  115.95   14.70
  -1 -11  -3  514.84   30.60
  -1 -11  -3  557.12   27.30
  -1 -11  -3  606.69   34.45
  -1 -11  -3  459.11   28.20
  -1 -11  -4  244.41   20.55
  -1 -11  -4  216.01   17.68
  -1 -11  -4  207.32   19.41
  -1 -11  -5    1.01    5.58
  -1 -11  -5    8.28    6.77
  -1 -11  -5    6.99    5.52
  -1 -11  -6  249.07   21.81
  -1 -11  -6  237.17   19.34
  -1 -11  -7  192.40   19.08
  -1 -11  -7  180.70   17.13
  -1 -11  -8   82.57   12.57
  -1 -11  -8   80.32   11.89
  -1 -11  -9  115.10   14.47
  -1 -11  -9  104.00   13.16
  -1 -11 -10   -1.94    5.14
  -1 -11 -10    3.81    4.23
  -1 -11 -11  110.21   12.68
  -1 -11 -12   85.73   10.11
  -1 -11 -13   -1.97    2.64
  -1 -12   7   89.90    7.98
  -1 -12   6  219.10   14.69
  -1 -12   6  228.15   13.24
  -1 -12   5   13.21    5.40
  -1 -12   5    2.06    3.18
  -1 -12   4   84.41   10.98
  -1 -12   4   84.67   10.73
  -1 -12   3  279.58   19.71
  -1 -12   3  312.95   22.38
  -1 -12   2   12.04    5.67
  -1 -12   2   13.54    7.76
  -1 -12   1  400.08   24.81
  -1 -12   1  398.02   26.27
  -1 -12   0  135.70   15.25
  -1 -12   0  137.04   16.09
  -1 -12  -1    8.92    6.50
  -1 -12  -1    5.89    4.91
  -1 -12  -1   16.22    6.69
  -1 -12  -2  281.40   21.16
  -1 -12  -2  233.96   19.27
  -1 -12  -2  285.54   23.42
  -1 -12  -3   33.25    9.00
  -1 -12  -3   11.51    6.31
  -1 -12  -4  273.86   20.39
  -1 -12  -4  221.56   19.46
  -1 -12  -5  133.70   14.83
  -1 -12  -5  151.04   13.38
  -1 -12  -6   14.79    7.16
  -1 -12  -6   13.33    5.31
  -1 -12  -7  377.52   24.85
  -1 -12  -7  322.02   20.09
  -1 -12  -8   15.19    7.41
  -1 -12  -8   13.13    5.04
  -1 -12  -9  103.72   12.35
  -1 -12  -9   85.83   10.79
  -1 -12 -10  226.14   16.09
  -1 -12 -10  178.81   14.49
  -1 -12 -11    6.38    3.43
  -1 -13   4    4.64    3.50
  -1 -13   3  178.02   13.05
  -1 -13   3  151.81   12.39
  -1 -13   2   69.49    9.47
  -1 -13   2   62.33    8.91
  -1 -13   1  169.70   16.00
  -1 -13   1  147.43   13.12
  -1 -13   0  397.88   22.01
  -1 -13  -1   -7.09    4.38
  -1 -13  -1    8.03    5.49
  -1 -13  -2  255.53   18.62
  -1 -13  -2  226.45   17.34
  -1 -13  -3  108.20   12.44
  -1 -13  -4   41.02    8.35
  -1 -13  -5  204.25   16.50
  -1 -13  -6  102.39   12.59
  -1 -13  -7   61.07    9.66
  -1 -13  -8  137.51   12.43
  -1 -14   1   66.95    6.72
  -1 -14  -3  154.78   11.33
  -1 -14  -4   33.15    5.17
  -1 -14  -5    8.70    3.56
   2 -12  -7   45.55    6.50
   2 -12  -6  195.37   12.49
   2 -12  -5    7.91    3.10
   2 -12  -4  122.15   10.21
   2 -12  -3   75.66    7.64
   2 -12  -2    4.38    2.95
   2 -12  -1  131.34    9.99
   2 -12   0   57.15    8.55
   2 -12   1   48.79    7.89
   2 -12   2  180.65   13.47
   2 -12   3   -6.70    4.21
   2 -11 -10   62.26    7.46
   2 -11  -9   66.48    7.79
   2 -11  -8   84.14   11.01
   2 -11  -7   29.74    6.67
   2 -11  -6  124.15   13.13
   2 -11  -5  304.69   20.77
   2 -11  -5  326.18   20.35
   2 -11  -5  301.86   18.50
   2 -11  -4   59.59    8.79
   2 -11  -4   66.47   11.09
   2 -11  -4   63.49    9.05
   2 -11  -3  198.60   16.80
   2 -11  -3  193.62   16.54
   2 -11  -3  197.96   15.48
   2 -11  -2    6.35    4.44
   2 -11  -2   11.22    4.74
   2 -11  -2   10.73    5.09
   2 -11  -2   16.46    5.14
   2 -11  -1  133.77   13.74
   2 -11  -1  121.15   12.61
   2 -11  -1  124.18   14.76
   2 -11   0  223.84   17.44
   2 -11   0  202.99   16.06
   2 -11   0  225.41   19.19
   2 -11   1   37.67    7.76
   2 -11   1   23.80    6.04
   2 -11   1   38.16    9.04
   2 -11   2  141.87   12.88
   2 -11   2  147.04   15.41
   2 -11   3  184.30   14.24
   2 -11   3  189.44   16.71
   2 -11   4    1.86    3.28
   2 -11   4    9.81    5.53
   2 -11   5  243.61   14.42
   2 -11   5  212.82   15.04
   2 -11   6  109.45    9.51
   2 -10 -12   75.88    8.51
   2 -10 -11   36.78    6.68
   2 -10 -10  156.57   14.41
   2 -10  -9    0.69    4.39
   2 -10  -8  180.15   18.01
   2 -10  -7  163.61   17.15
   2 -10  -7  142.81   15.34
   2 -10  -6    4.27    4.99
   2 -10  -6    3.53    5.89
   2 -10  -5  385.13   25.30
   2 -10  -5  433.66   28.64
   2 -10  -5  376.44   31.52
   2 -10  -4  185.66   17.68
   2 -10  -4  220.72   19.16
   2 -10  -4  174.40   22.48
   2 -10  -4  222.63   20.94
   2 -10  -3   91.43   13.72
   2 -10  -3   74.33   15.02
   2 -10  -3  103.37   14.60
   2 -10  -3   87.24   12.25
   2 -10  -3   92.63   14.36
   2 -10  -2  468.62   27.16
   2 -10  -2  398.32   24.29
   2 -10  -2  415.64   25.50
   2 -10  -2  452.23   28.70
   2 -10  -2  403.71   32.66
   2 -10  -2  420.16   27.41
   2 -10  -1   10.19    6.43
   2 -10  -1   11.13    6.66
   2 -10  -1   13.10    5.22
   2 -10  -1   16.55    7.10
   2 -10  -1   16.24    7.37
   2 -10   0  301.79   22.01
   2 -10   0  280.95   21.26
   2 -10   0  343.19   22.26
   2 -10   0  332.12   25.86
   2 -10   1  370.64   23.83
   2 -10   1  323.26   22.23
   2 -10   1  343.45   26.11
   2 -10   2    2.83    4.96
   2 -10   2    3.82    4.49
   2 -10   2    4.86    5.92
   2 -10   3   88.80   12.18
   2 -10   3   90.44   11.93
   2 -10   3   89.67   13.84
   2 -10   4   94.45   14.32
   2 -10   4   97.13   11.63
   2 -10   5   12.05    6.42
   2 -10   5   11.72    5.11
   2 -10   6  391.95   23.35
   2 -10   6  448.04   22.82
   2 -10   7   66.76    8.83
   2 -10   8  154.57   11.14
   2  -9 -13   14.08    4.50
   2  -9 -12  176.47   14.80
   2  -9 -11   65.10   10.28
   2  -9 -10   70.54   11.56
   2  -9  -9  239.78   21.80
   2  -9  -8    5.75    6.37
   2  -9  -8    3.00    5.15
   2  -9  -7   68.77   12.07
   2  -9  -7   85.55   13.41
   2  -9  -7   89.48   14.38
   2  -9  -6  282.64   23.12
   2  -9  -6  261.24   25.72
   2  -9  -6  323.78   26.68
   2  -9  -5   43.35   12.88
   2  -9  -5   28.11    8.28
   2  -9  -5   32.57   10.02
   2  -9  -4  332.81   24.29
   2  -9  -4  389.83   25.41
   2  -9  -4  345.22   25.39
   2  -9  -4  307.34   29.56
   2  -9  -4  361.52   27.41
   2  -9  -3  133.65   15.25
   2  -9  -3  155.81   17.64
   2  -9  -3  127.68   19.34
   2  -9  -3  140.21   16.97
   2  -9  -3  141.17   17.14
   2  -9  -2  145.61   16.53
   2  -9  -2  162.66   18.27
   2  -9  -2  165.80   22.13
   2  -9  -2  160.11   18.92
   2  -9  -2  142.51   16.98
   2  -9  -1  628.76   39.15
   2  -9  -1  620.82   32.88
   2  -9  -1  602.64   31.85
   2  -9  -1  566.64   38.85
   2  -9  -1  632.19   35.60
   2  -9  -1  668.37   34.16
   2  -9   0   21.57    6.69
   2  -9   0   33.06   11.22
   2  -9   0   14.87    8.90
   2  -9   0   21.94    7.56
   2  -9   0   28.92    7.58
   2  -9   0   29.33    9.87
   2  -9   1  257.56   21.30
   2  -9   1  230.81   24.30
   2  -9   1  262.39   20.84
   2  -9   1  236.19   19.67
   2  -9   1  249.74   23.40
   2  -9   1  232.82   25.34
   2  -9   2  261.71   20.99
   2  -9   2  255.59   25.95
   2  -9   2  226.39   22.12
   2  -9   2  246.77   20.13
   2  -9   3    5.13    5.82
   2  -9   3   -0.20    8.02
   2  -9   3    6.08    5.88
   2  -9   3    0.23    6.40
   2  -9   4  545.62   29.68
   2  -9   4  566.87   36.31
   2  -9   4  536.52   33.99
   2  -9   4  524.16   29.46
   2  -9   5   14.40    5.73
   2  -9   5   13.85    8.23
   2  -9   5   10.19    7.88
   2  -9   6  393.76   23.67
   2  -9   6  419.64   28.35
   2  -9   6  434.25   28.34
   2  -9   7  240.63   19.93
   2  -9   7  247.02   19.91
   2  -9   8   22.07    6.76
   2  -9   9  171.72   13.31
   2  -8 -14  115.93   10.83
   2  -8 -14  105.41    9.06
   2  -8 -13  145.16   13.96
   2  -8 -13  135.88   12.17
   2  -8 -12   71.66   11.44
   2  -8 -11  177.81   17.81
   2  -8 -10    2.35    4.91
   2  -8  -9  242.99   21.27
   2  -8  -9  231.04   22.65
   2  -8  -8  263.07   23.10
   2  -8  -8  241.85   23.05
   2  -8  -7   25.11    9.66
   2  -8  -7   17.20    7.52
   2  -8  -7   26.12    9.20
   2  -8  -6  740.62   38.76
   2  -8  -6  675.63   35.50
   2  -8  -6  628.88   39.84
   2  -8  -5  199.53   19.30
   2  -8  -5  218.13   18.78
   2  -8  -5  205.98   24.42
   2  -8  -5  192.22   32.19
   2  -8  -5  207.36   20.83
   2  -8  -4  686.16   34.49
   2  -8  -4  651.97   33.03
   2  -8  -4  735.16   35.29
   2  -8  -4  643.16   40.45
   2  -8  -4  660.50   60.04
   2  -8  -4  664.22   35.24
   2  -8  -3  520.41   29.93
   2  -8  -3  522.37   29.51
   2  -8  -3  514.87   35.60
   2  -8  -3  561.13   31.39
   2  -8  -3  494.84   30.28
   2  -8  -3  521.82   51.22
   2  -8  -2   10.95    8.85
   2  -8  -2    6.56    7.29
   2  -8  -2    3.42    7.98
   2  -8  -2    4.79    7.58
   2  -8  -2    2.57    5.75
   2  -8  -2    7.11    6.83
   2  -8  -2   12.19    6.53
   2  -8  -1  336.06   25.54
   2  -8  -1  332.72   28.59
   2  -8  -1  332.02   28.13
   2  -8  -1  322.92   23.59
   2  -8  -1  322.62   23.62
   2  -8  -1  327.78   23.45
   2  -8  -1  366.11   42.76
   2  -8   0  385.70   28.08
   2  -8   0  370.82   30.56
   2  -8   0  363.87   29.87
   2  -8   0  377.41   25.56
   2  -8   0  377.73   45.26
   2  -8   0  425.19   26.56
   2  -8   0  398.31   24.99
   2  -8   1   13.21    6.37
   2  -8   1   14.71    6.13
   2  -8   1   11.65    8.68
   2  -8   1   11.38    8.65
   2  -8   1   10.80    6.36
   2  -8   1   -3.50   11.17
   2  -8   1   14.20    7.82
   2  -8   2  656.51   40.57
   2  -8   2  678.93   34.42
   2  -8   2  775.37   35.07
   2  -8   2  725.88   35.28
   2  -8   2  708.32   64.23
   2  -8   2  697.80   41.55
   2  -8   2  690.77   38.84
   2  -8   3  820.17   37.96
   2  -8   3  890.48   49.65
   2  -8   3  793.27   41.42
   2  -8   3  893.03   39.31
   2  -8   4  323.38   23.95
   2  -8   4  323.88   28.24
   2  -8   4  312.54   26.74
   2  -8   4  339.96   24.28
   2  -8   5 1019.45   41.83
   2  -8   5 1116.54   49.90
   2  -8   5 1040.07   49.26
   2  -8   5 1121.79   44.11
   2  -8   6   37.96    9.94
   2  -8   6   27.17    8.41
   2  -8   6   37.57    9.18
   2  -8   6   37.26   11.77
   2  -8   7  316.95   24.73
   2  -8   7  316.14   24.86
   2  -8   7  347.47   23.44
   2  -8   7  293.18   21.64
   2  -8   8  145.73   15.83
   2  -8   8  188.19   17.22
   2  -8   8  154.09   16.41
   2  -8   8  142.62   16.12
   2  -8   9   -3.00    4.59
   2  -8  10   76.07    9.42
   2  -7 -15   65.36    7.97
   2  -7 -14   14.47    5.59
   2  -7 -13  268.13   20.41
   2  -7 -12   63.11   11.05
   2  -7 -11  154.13   17.80
   2  -7 -10  323.66   22.37
   2  -7 -10  290.13   24.35
   2  -7  -9    4.40    6.10
   2  -7  -9    9.95    8.73
   2  -7  -8 1134.49   47.45
   2  -7  -8 1104.74   48.65
   2  -7  -8  977.68   81.67
   2  -7  -7  375.09   27.03
   2  -7  -7  376.15   44.31
  -2   7   7  399.71   50.57
   2  -7  -7  435.37   29.66
   2  -7  -6  219.82   19.73
   2  -7  -6  224.68   23.13
   2  -7  -6  227.43   35.04
  -2   7   6  226.75   39.06
   2  -7  -6  221.31   20.47
   2  -7  -5 1001.89   38.49
   2  -7  -5  940.45   40.75
   2  -7  -5  917.91   38.70
   2  -7  -5  988.64   49.92
  -2   7   5  878.95   73.28
   2  -7  -5  863.90   65.56
  -2   7   4   -3.58   11.92
   2  -7  -4    2.41    5.14
   2  -7  -4    2.19    4.45
   2  -7  -4   11.26    6.46
   2  -7  -4    3.22    7.02
   2  -7  -4   15.78    9.56
  -2   7   4   -0.67    5.38
   2  -7  -4    3.33    8.03
   2  -7  -3  350.70   39.63
   2  -7  -3  344.91   24.20
   2  -7  -3  315.78   22.82
   2  -7  -3  373.80   27.10
   2  -7  -3  339.58   22.67
   2  -7  -3  359.59   28.95
   2  -7  -3  346.98   22.67
  -2   7   3  302.19   35.38
  -2   7   3  250.71   41.44
   2  -7  -2   53.22   10.77
   2  -7  -2   53.31   11.11
   2  -7  -2   46.76    8.32
   2  -7  -2   50.05   10.99
   2  -7  -2   54.27   16.49
   2  -7  -2   45.71    8.66
   2  -7  -2   39.17    8.66
   2  -7  -1  125.33   23.59
   2  -7  -1  127.41   15.03
   2  -7  -1  130.22   13.78
   2  -7  -1  122.40   16.24
   2  -7  -1  137.09   17.52
   2  -7  -1  127.24   13.71
   2  -7  -1  109.97   13.22
   2  -7  -1  129.85   25.88
   2  -7   0  231.48   31.76
   2  -7   0  212.59   19.81
   2  -7   0  234.56   22.97
   2  -7   0  205.79   20.55
   2  -7   0  219.86   19.24
   2  -7   0  202.85   17.36
   2  -7   0  226.55   18.16
   2  -7   0  233.15   33.36
   2  -7   1  799.97   36.17
   2  -7   1  842.50   42.91
   2  -7   1  837.81   39.73
   2  -7   1  882.01   36.11
   2  -7   1  810.74   41.59
   2  -7   1  866.95   65.56
   2  -7   2   67.52   14.09
   2  -7   2   78.17   11.81
   2  -7   2   69.41   14.11
   2  -7   2   72.52   11.94
   2  -7   2   71.66   11.44
   2  -7   2   70.31   19.95
   2  -7   2   62.98   13.12
   2  -7   3  435.26   27.10
   2  -7   3  383.71   30.21
   2  -7   3  383.84   28.70
   2  -7   3  402.79   47.22
   2  -7   3  445.94   26.73
   2  -7   3  410.42   32.70
   2  -7   4  186.60   18.16
   2  -7   4  179.03   21.52
   2  -7   4  160.94   16.98
   2  -7   4  161.47   19.04
   2  -7   4  153.07   29.93
  -2   7  -4  194.19   39.81
  -2   7  -5  274.18   50.03
   2  -7   5  258.60   24.15
   2  -7   5  265.53   21.38
   2  -7   5  251.22   21.11
   2  -7   5  233.46   24.09
   2  -7   5  249.11   38.73
   2  -7   5  250.35   21.16
   2  -7   6  165.04   17.73
   2  -7   6  181.12   19.82
   2  -7   6  147.24   16.29
   2  -7   6  174.32   21.61
   2  -7   7    9.96    7.03
   2  -7   7    2.29    4.93
   2  -7   7   -3.28    6.63
   2  -7   7   -3.45    7.42
   2  -7   8  203.32   19.38
   2  -7   8  183.74   20.56
   2  -7   8  168.96   17.73
   2  -7   8  172.90   19.12
   2  -7   9  277.67   22.66
   2  -7   9  263.31   21.91
   2  -7  10   58.95   10.41
   2  -7  10   67.24   10.52
   2  -7  11  191.61   15.39
   2  -7  11  203.55   16.36
   2  -7  12   42.33    6.66
   2  -6 -15  283.23   17.33
   2  -6 -15  245.19   20.86
   2  -6 -14   51.67    9.19
   2  -6 -14   60.95   12.80
   2  -6 -13   76.37   11.67
   2  -6 -13   73.04   14.60
   2  -6 -12  172.36   18.56
   2  -6 -12  205.38   24.81
   2  -6 -11    0.99    4.42
   2  -6 -11    7.51    4.14
   2  -6 -10  236.20   21.88
   2  -6 -10  294.11   22.36
   2  -6  -9  340.76   26.92
  -2   6   9  375.70   47.66
   2  -6  -9  371.74   24.13
   2  -6  -9  402.51   27.16
   2  -6  -9  429.70   55.04
   2  -6  -9  358.64   48.94
   2  -6  -8   33.03   12.52
   2  -6  -8   20.89    6.70
   2  -6  -8   50.08   18.92
  -2   6   8   35.41   15.49
   2  -6  -8   33.98    9.04
   2  -6  -7  717.14   58.96
   2  -6  -7  745.55   36.61
   2  -6  -7  711.47   64.55
  -2   6   7  700.95   64.49
   2  -6  -7  593.29   32.44
   2  -6  -6  177.92   29.36
   2  -6  -6  211.94   18.26
   2  -6  -6  210.78   20.30
   2  -6  -6  235.73   37.25
  -2   6   6  221.22   35.58
  -2   6   5  411.46   47.77
   2  -6  -5  388.31   25.46
   2  -6  -5  404.58   24.33
   2  -6  -5  404.58   41.81
   2  -6  -5  399.23   41.15
  -2   6   4  462.91   48.73
   2  -6  -4  449.66   23.16
   2  -6  -4  447.85   40.01
   2  -6  -4  439.98   41.79
   2  -6  -4  455.80   25.43
   2  -6  -4  443.76   24.72
  -2   6   3    0.57    4.68
   2  -6  -3   -3.59    5.30
  -2   6   2  612.93   41.75
  -2   6   2  581.50   42.68
   2  -6  -2  565.68   46.29
   2  -6  -2  608.71   46.70
  -2   6   1  283.02   28.83
  -2   6   1  297.06   28.37
   2  -6  -1  309.24   33.45
   2  -6  -1  288.48   33.64
   2  -6   0  151.03   24.56
   2  -6   0  153.47   23.64
  -2   6   0  130.32   20.73
   2  -6   1 1293.38   69.94
   2  -6   1 1232.49   71.04
   2  -6   2  374.81   25.40
   2  -6   2  427.60   28.65
   2  -6   2  343.49   25.35
   2  -6   2  406.79   41.56
  -2   6  -2  436.72   45.75
   2  -6   3  235.64   21.31
   2  -6   3  277.47   23.50
   2  -6   3  250.20   19.65
   2  -6   3  260.75   19.72
   2  -6   3  276.55   24.50
   2  -6   3  271.29   20.21
   2  -6   3  282.33   36.86
  -2   6  -3  266.19   39.95
  -2   6  -4  731.25   72.19
   2  -6   4  633.96   35.85
   2  -6   4  742.24   38.37
   2  -6   4  681.88   33.44
   2  -6   4  733.91   40.41
   2  -6   4  759.88   33.71
   2  -6   4  669.78   58.03
   2  -6   4  695.63   32.22
   2  -6   5    1.57    6.98
   2  -6   5   14.36    8.89
   2  -6   5    7.05    7.71
   2  -6   5   10.38    8.83
   2  -6   5    8.56    6.97
   2  -6   5   14.87   12.41
  -2   6  -5    7.39   12.95
  -2   6  -6  505.14   65.92
   2  -6   6  457.80   34.20
   2  -6   6  437.95   27.80
   2  -6   6  469.80   28.48
   2  -6   6  442.28   30.74
   2  -6   6  447.50   51.08
   2  -6   6  434.12   27.28
  -2   6  -7  263.92   47.60
   2  -6   7  247.76   24.99
   2  -6   7  236.63   21.63
   2  -6   7  222.85   21.00
   2  -6   7  233.30   39.47
   2  -6   7  249.11   22.43
   2  -6   8   20.25    7.71
   2  -6   8   15.13    6.88
   2  -6   8   25.61    9.49
   2  -6   8   19.87    7.74
   2  -6   9  290.41   24.03
   2  -6   9  289.13   24.22
   2  -6  10   39.75    9.78
   2  -6  10   29.80    8.31
   2  -6  11    9.51    5.26
   2  -6  11   23.12    7.59
   2  -6  12  152.39   14.09
   2  -6  12  163.59   13.92
   2  -6  13   13.78    4.44
   2  -5 -16   16.37    4.41
   2  -5 -16    7.04    4.98
   2  -5 -15  104.57   11.33
   2  -5 -15   99.48   15.89
   2  -5 -14  258.50   20.28
   2  -5 -14  287.26   28.03
   2  -5 -13   25.25   11.12
   2  -5 -12  329.82   33.05
   2  -5 -11  103.83   14.36
   2  -5 -11  133.03   21.94
   2  -5 -10    3.68    5.06
   2  -5 -10    5.61    9.77
   2  -5 -10    3.17    9.12
   2  -5 -10   -7.01    9.73
   2  -5  -9  329.24   23.43
   2  -5  -9  379.50   25.02
   2  -5  -9  373.10   49.02
  -2   5   9  375.44   46.83
   2  -5  -9  332.83   46.09
   2  -5  -9  485.40   38.64
   2  -5  -8  431.93   27.58
   2  -5  -8  327.91   22.09
   2  -5  -8  337.10   42.55
   2  -5  -8  320.36   43.50
  -2   5   8  406.52   47.23
   2  -5  -7  196.22   19.11
   2  -5  -7  191.87   31.63
  -2   5   7  179.49   31.52
   2  -5  -7  206.51   30.79
   2  -5  -6  496.43   48.73
   2  -5  -6  480.93   44.07
  -2   5   6  497.58   49.30
  -2   5   5   58.57   13.22
   2  -5  -5   45.58   13.81
   2  -5  -5   51.17   16.22
  -2   5   4  434.74   33.18
   2  -5  -4  459.93   39.19
   2  -5  -4  467.87   39.93
  -2   5   3 1231.57   54.86
   2  -5  -3 1240.30   57.13
   2  -5  -3 1153.94   59.72
  -2   5   2    4.71    5.54
  -2   5   2   -3.41    6.47
   2  -5  -2    3.84    3.58
  -2   5   2    1.68    4.67
   2  -5  -2    1.99    4.28
   2  -5  -2    6.56    7.20
  -2   5   1 1070.26   50.07
  -2   5   1 1032.92   51.06
   2  -5  -1 1032.91   55.56
   2  -5  -1 1063.76   57.35
  -2   5   0  937.89   44.67
  -2   5   0  927.13   50.51
   2  -5   0 1016.53   56.24
  -2   5   0 1106.39   53.31
   2  -5   0 1009.65   53.68
   2  -5   1  686.21   47.67
  -2   5  -1  707.61   48.82
   2  -5   1  618.63   43.55
  -2   5  -1  699.05   36.07
  -2   5  -2 1818.26   88.66
   2  -5   2 1825.95   80.50
  -2   5  -3  151.48   28.43
   2  -5   3  144.76   24.24
  -2   5  -4  275.99   41.63
   2  -5   4  242.73   31.94
  -2   5  -5  451.87   58.77
   2  -5   5  384.99   26.97
   2  -5   5  416.55   24.31
   2  -5   5  394.51   42.81
   2  -5   6  422.44   47.49
   2  -5   6  401.53   27.78
   2  -5   6  421.65   25.64
   2  -5   6  389.66   25.07
  -2   5  -6  416.30   55.30
   2  -5   6  393.16   24.89
   2  -5   7  418.29   49.37
   2  -5   7  409.22   29.03
   2  -5   7  372.14   26.18
   2  -5   7  383.67   25.61
  -2   5  -7  442.86   59.36
   2  -5   8   83.89   24.97
   2  -5   8   83.48   12.48
   2  -5   8   78.76   12.48
  -2   5  -8  116.45   33.38
   2  -5   8   76.86   13.85
   2  -5   9   41.26    9.59
   2  -5  10  501.20   31.35
   2  -5  10  517.71   30.25
   2  -5  11   11.09    7.07
   2  -5  11   16.84    7.08
   2  -5  12  378.32   23.82
   2  -5  12  365.98   23.55
   2  -5  13  171.09   15.09
   2  -5  14    0.19    3.96
   2  -4 -16  140.54   16.87
  -2   4  16  133.56    8.85
   2  -4 -16  137.78   11.32
  -2   4  15   67.90    7.89
   2  -4 -15   75.59   15.05
  -2   4  14   91.27   10.03
   2  -4 -14  109.91   19.36
  -2   4  13  440.03   22.54
   2  -4 -13  540.47   42.91
   2  -4 -12   38.72   13.67
  -2   4  12   27.80    6.88
   2  -4 -11  658.44   34.60
  -2   4  11  635.06   28.57
  -2   4  11  609.28   60.42
   2  -4 -11  665.05   61.98
   2  -4 -10  296.63   40.49
   2  -4 -10  312.08   46.17
  -2   4  10  342.05   43.26
  -2   4  10  337.59   19.65
   2  -4 -10  324.06   23.92
   2  -4  -9  151.05   31.23
   2  -4  -9  121.88   14.76
  -2   4   9  127.29   26.44
   2  -4  -9  138.58   27.06
  -2   4   8  322.36   33.35
   2  -4  -8  388.92   44.61
   2  -4  -8  365.43   44.35
   2  -4  -8  337.19   21.95
  -2   4   8  385.43   43.53
   2  -4  -8  426.06   25.49
  -2   4   7  152.39   22.73
   2  -4  -7  145.24   26.14
   2  -4  -7  146.67   25.16
  -2   4   7  146.20   25.91
  -2   4   6  206.91   25.55
   2  -4  -6  237.51   31.66
   2  -4  -6  249.25   30.06
  -2   4   6  214.07   30.58
   2  -4  -5  818.61   50.13
   2  -4  -5  823.95   53.60
  -2   4   5  810.55   45.14
  -2   4   4    6.12    5.03
   2  -4  -4   12.20    5.74
   2  -4  -4    6.25    6.26
  -2   4   4   21.31    9.21
  -2   4   3  322.05   26.10
   2  -4  -3  346.07   29.42
  -2   4   3  343.56   25.45
   2  -4  -3  331.76   29.38
   2  -4  -2  488.47   34.96
   2  -4  -2  501.56   31.50
  -2   4   2  532.33   34.65
  -2   4   2  544.65   33.66
   2  -4  -2  554.64   36.05
  -2   4   1    3.64    4.44
   2  -4  -1    8.44    6.07
   2  -4  -1    5.93    4.71
  -2   4   1   -1.45    5.60
   2  -4  -1    6.57    6.73
  -2   4   1   -1.79    4.73
   2  -4   0 1379.90   55.99
  -2   4   0 1399.20   54.59
  -2   4   0 1331.76   48.84
   2  -4   0 1364.42   57.67
   2  -4   0 1414.01   38.13
   2  -4   1  305.89   28.54
   2  -4   1  302.21   27.28
  -2   4  -1  342.15   31.19
  -2   4  -1  275.56   21.49
   2  -4   2 1054.01   55.05
  -2   4  -2 1052.60   40.11
  -2   4  -2  994.79   59.34
   2  -4   2 1058.35   49.92
   2  -4   3  716.52   47.96
  -2   4  -3  735.68   56.24
  -2   4  -3  676.07   31.39
  -2   4  -3  603.11   47.24
  -2   4  -4  207.97   30.54
   2  -4   4  227.90   29.36
  -2   4  -5 1028.04   72.00
  -2   4  -5 1174.39   86.21
   2  -4   5 1020.34   63.39
  -2   4  -6  250.20   39.04
  -2   4  -6  248.02   40.30
   2  -4   6  240.12   33.87
   2  -4   6  253.98   18.18
  -2   4  -7  303.05   47.32
   2  -4   7  294.11   40.23
   2  -4   7  289.63   22.80
   2  -4   7  293.03   23.29
  -2   4  -8  516.96   63.15
   2  -4   8  560.11   58.17
   2  -4   8  504.43   29.99
   2  -4   8  539.80   30.90
   2  -4   9  639.25   61.07
   2  -4   9  652.71   33.96
   2  -4  10   63.76   11.65
   2  -4  11  628.39   33.36
   2  -4  12    2.31    5.72
   2  -4  12    8.37    6.55
   2  -4  13  226.78   17.61
   2  -4  13  224.64   18.64
   2  -4  14  123.39   12.78
   2  -4  15   19.19    5.53
   2  -3 -17   17.47    6.61
   2  -3 -16   21.58    8.19
  -2   3  16   16.87    4.25
   2  -3 -16   20.95    5.15
   2  -3 -15  204.73   25.10
  -2   3  15  181.85   13.33
  -2   3  14   14.78    5.22
   2  -3 -14    5.13    6.53
   2  -3 -13  118.30   20.83
  -2   3  13   79.59   11.20
   2  -3 -12  495.79   44.91
  -2   3  12  392.81   22.54
   2  -3 -11   32.12   17.05
   2  -3 -11   29.17    9.54
   2  -3 -11   42.79   16.30
  -2   3  11   21.48   13.86
  -2   3  11   30.53    7.10
   2  -3 -10  966.57   78.06
   2  -3 -10  931.29   39.99
  -2   3  10  925.79   33.44
  -2   3  10  905.35   67.40
  -2   3  10  917.06   58.69
   2  -3 -10  928.43   68.64
  -2   3   9   25.74    6.26
   2  -3  -9   18.04   11.90
   2  -3  -9   20.07    7.23
  -2   3   9   17.52   10.27
  -2   3   9   21.23   12.00
  -2   3   9   19.06    8.49
   2  -3  -9   10.44    9.03
  -2   3   8  187.01   27.35
   2  -3  -8  220.63   32.16
  -2   3   8  197.54   29.48
  -2   3   8  168.27   24.60
   2  -3  -8  214.88   32.52
  -2   3   7  414.55   36.44
   2  -3  -7  432.47   40.67
  -2   3   7  355.61   33.75
   2  -3  -7  409.89   40.83
  -2   3   7  416.79   40.22
   2  -3  -6    0.53    5.24
  -2   3   6    1.19    5.33
  -2   3   6   -0.08    5.46
   2  -3  -6    1.00    5.49
  -2   3   5 2701.27   74.08
   2  -3  -5 2749.86   85.86
  -2   3   5 2667.82   63.50
  -2   3   5 2645.89   78.68
   2  -3  -5 2744.19   90.35
  -2   3   4  109.24   13.25
   2  -3  -4  100.27   16.02
   2  -3  -4  115.39   17.93
  -2   3   4  122.00   14.04
  -2   3   4  120.51   16.22
   2  -3  -3    6.22    5.65
   2  -3  -3    6.87    5.55
  -2   3   3    2.52    3.66
  -2   3   3    9.44    5.96
  -2   3   3   -0.63    5.37
  -2   3   2 2109.30   62.85
   2  -3  -2 2005.62   61.64
   2  -3  -2 2133.59   67.15
  -2   3   2 2138.62   61.76
   2  -3  -2 1958.46   60.23
  -2   3   1  621.71   33.70
   2  -3  -1  589.98   33.00
  -2   3   1  649.58   25.82
   2  -3  -1  594.55   32.92
  -2   3   1  638.11   32.43
   2  -3  -1  595.23   29.64
   2  -3   0 1039.65   32.81
  -2   3   0 1190.03   43.72
   2  -3   0 1112.45   43.97
  -2   3   0 1185.66   30.65
   2  -3   0 1125.87   46.03
  -2   3   0 1179.67   41.91
  -2   3  -1 4668.62   42.35
   2  -3   1 4628.34   53.77
  -2   3  -1 4675.66   79.65
   2  -3   1 4572.60   97.02
  -2   3  -1 4913.83   86.76
   2  -3   1 4656.81   90.36
  -2   3  -1 4686.60  101.56
   2  -3   2   10.82    6.59
  -2   3  -2   19.44    5.79
  -2   3  -2   10.18    8.29
   2  -3   2   13.28    6.02
  -2   3  -2   22.53    6.33
  -2   3  -3 2091.83   53.34
  -2   3  -3 1993.72   77.20
   2  -3   3 2076.85   73.51
  -2   3  -3 1963.83   83.05
  -2   3  -4  140.51   23.85
  -2   3  -4  156.74   15.39
  -2   3  -4  204.86   31.65
   2  -3   4  170.57   22.54
   2  -3   5   30.52   11.31
  -2   3  -5   14.26    8.77
   2  -3   6  692.66   52.21
  -2   3  -6  711.35   59.71
  -2   3  -6  766.87   65.52
   2  -3   7  219.36   32.99
  -2   3  -7  256.47   40.53
  -2   3  -7  185.23   36.67
   2  -3   8  573.87   55.17
  -2   3  -8  528.27   59.42
  -2   3  -8  508.74   59.62
   2  -3   8  501.41   27.40
   2  -3   9  451.74   49.55
  -2   3  -9  485.30   59.87
   2  -3   9  425.36   26.82
  -2   3  -9  385.43   57.27
   2  -3  10   20.03   10.63
   2  -3  10   24.88    8.39
  -2   3 -10   31.44   16.92
  -2   3 -10    8.54   14.48
   2  -3  11  500.63   30.18
   2  -3  12  119.91   15.46
   2  -3  13  111.48   14.31
   2  -3  14  220.24   17.92
   2  -3  15  181.59   14.70
   2  -3  16   52.50    6.89
   2  -2 -17  135.43   15.12
  -2   2  17  129.97    8.92
  -2   2  16   24.52    5.06
   2  -2 -16   29.24    8.64
   2  -2 -15   90.16   16.97
  -2   2  15   89.64    9.70
   2  -2 -14  356.32   35.32
  -2   2  14  275.74   19.48
  -2   2  13   25.62    7.02
   2  -2 -13   39.04   14.02
   2  -2 -12  502.08   44.91
  -2   2  12  348.91   21.91
   2  -2 -11  103.24   23.72
  -2   2  11  116.08   12.83
   2  -2 -11   96.04   24.74
  -2   2  11  107.02   23.32
   2  -2 -11  107.01   14.69
   2  -2 -10   21.27    7.61
  -2   2  10   14.35    5.82
   2  -2 -10   36.45   12.79
  -2   2  10   13.01   10.15
   2  -2 -10   -0.73   10.19
  -2   2  10   10.81    8.04
   2  -2 -10   18.36   13.83
   2  -2  -9 1536.81   88.65
   2  -2  -9 1435.83   79.19
   2  -2  -9 1430.47   48.30
  -2   2   9 1437.68   70.87
  -2   2   9 1537.13   80.92
  -2   2   9 1374.60   75.95
   2  -2  -9 1322.13   91.36
  -2   2   9 1556.45   39.82
   2  -2  -8  192.62   31.60
  -2   2   8  186.47   24.56
  -2   2   8  213.24   28.72
  -2   2   8  183.76   27.16
   2  -2  -8  170.87   26.26
   2  -2  -8  191.87   29.45
   2  -2  -7  234.28   30.55
   2  -2  -7  217.85   29.55
  -2   2   7  169.70   22.83
  -2   2   7  217.46   25.66
  -2   2   7  191.17   27.00
   2  -2  -7  207.45   32.41
   2  -2  -6 2219.83   83.63
   2  -2  -6 2295.52   83.31
  -2   2   6 2254.55   75.47
  -2   2   6 2294.99   81.48
  -2   2   6 2082.65   61.91
   2  -2  -6 2375.32   90.82
  -2   2   5  184.59   20.44
  -2   2   5  177.26   20.13
   2  -2  -5  209.87   24.94
  -2   2   5  199.61   18.87
   2  -2  -5  159.24   21.66
   2  -2  -5  160.62   20.65
  -2   2   4 3801.79   77.66
   2  -2  -4 4128.00   88.05
   2  -2  -4 4020.33   89.76
   2  -2  -4 3699.51   90.83
  -2   2   4 3950.75   75.01
  -2   2   4 4033.31   85.85
  -2   2   3 1516.50   50.18
   2  -2  -3 1418.32   49.05
   2  -2  -3 1341.42   49.41
  -2   2   3 1544.91   46.16
  -2   2   3 1451.33   41.34
  -2   2   2  420.04   26.10
   2  -2  -2  431.49   25.46
   2  -2  -2  403.64   24.95
  -2   2   2  457.29   25.77
   2  -2  -2  415.50   23.59
   2  -2  -1 1593.73   46.36
   2  -2  -1 1545.32   46.67
  -2   2   1 1559.04   32.36
  -2   2   1 1635.03   50.24
  -2   2   0    2.31    3.10
   2  -2   0    1.03    2.73
   2  -2   0    6.22    2.80
  -2   2   0   11.09    4.09
   2  -2   0    0.85    2.86
  -2   2  -1 2336.30   61.81
   2  -2   1 2292.84   53.89
   2  -2   1 2120.62   36.72
  -2   2  -1 2398.11   52.03
   2  -2   1 2359.32   60.77
  -2   2  -1 2123.99   46.97
   2  -2   2 1383.36   50.05
  -2   2  -2 1299.47   46.51
  -2   2  -2 1399.45   39.87
  -2   2  -2 1452.59   56.43
   2  -2   2 1447.58   43.12
   2  -2   3  155.37   18.06
  -2   2  -3  137.74   20.18
  -2   2  -3  180.49   21.26
   2  -2   3  154.17   13.47
  -2   2  -3  180.91   14.92
   2  -2   4 1860.94   66.71
  -2   2  -4 1833.71   79.49
  -2   2  -4 1915.11   52.04
   2  -2   4 1977.44   59.70
   2  -2   5  284.24   25.10
   2  -2   5  276.97   28.49
   2  -2   5  322.82   21.15
  -2   2  -5  267.24   22.21
  -2   2  -5  322.29   37.27
  -2   2  -6  539.94   50.51
  -2   2  -6  509.72   49.43
   2  -2   6  493.02   41.53
   2  -2   6  498.28   36.12
  -2   2  -6  505.12   34.73
  -2   2  -7  859.06   68.11
  -2   2  -7  919.61   69.40
   2  -2   7  803.82   50.02
   2  -2   7 1018.93   67.08
   2  -2   8   61.70   19.03
  -2   2  -8   74.29   22.59
  -2   2  -8   11.31    9.86
  -2   2  -9  495.77   59.12
  -2   2  -9  555.94   28.72
  -2   2  -9  504.41   56.43
   2  -2   9  545.82   51.40
   2  -2   9  513.93   27.91
  -2   2 -10  301.90   50.57
   2  -2  10  399.91   20.63
   2  -2  10  423.55   26.10
  -2   2 -10  431.43   54.33
  -2   2 -10  390.90   25.63
   2  -2  10  409.45   46.16
   2  -2  11    6.28    6.37
  -2   2 -11   -0.13   11.28
   2  -2  11    0.69   11.01
  -2   2 -11   19.38   14.23
  -2   2 -11   -3.31    6.01
   2  -2  11    5.79    4.61
   2  -2  12  349.42   25.09
   2  -2  12  299.20   19.38
   2  -2  13  150.87   13.10
   2  -2  13  196.72   18.78
   2  -2  14    6.02    3.12
   2  -2  14    2.02    5.10
   2  -2  15  298.31   19.89
   2  -2  16   15.67    5.54
  -2   1  17   58.98    6.44
   2  -1 -17   61.15   11.27
  -2   1  16  258.37   15.27
   2  -1 -16  267.82   25.59
  -2   1  15   55.14    7.95
   2  -1 -15   45.89   14.78
   2  -1 -14  380.60   38.31
  -2   1  14  287.16   20.77
   2  -1 -13  191.37   29.26
  -2   1  13  150.60   15.59
  -2   1  12  253.01   19.79
  -2   1  12  242.93   18.67
   2  -1 -11  303.30   53.45
  -2   1  11  401.83   23.51
   2  -1 -11  411.88   46.10
   2  -1 -11  428.85   52.94
   2  -1 -10  248.82   37.71
   2  -1 -10  267.95   35.97
   2  -1 -10  276.20   22.03
   2  -1 -10  257.22   44.12
  -2   1  10  268.67   32.77
  -2   1  10  289.66   35.08
  -2   1  10  290.13   19.19
   2  -1  -9  272.89   36.34
  -2   1   9  216.52   27.85
   2  -1  -9  270.50   42.20
  -2   1   9  226.53   29.31
   2  -1  -9  227.22   19.05
   2  -1  -8  990.38   70.79
   2  -1  -8 1055.37   65.58
  -2   1   8  992.73   60.37
  -2   1   8  985.15   55.21
  -2   1   8  981.59   58.15
   2  -1  -7   98.25   20.68
  -2   1   7  100.54   17.34
   2  -1  -7   98.59   18.91
  -2   1   7   86.15   15.70
  -2   1   7   97.21   16.88
   2  -1  -6  722.50   51.12
  -2   1   6  681.04   41.38
   2  -1  -6  668.64   50.80
  -2   1   6  635.76   40.18
   2  -1  -6  727.58   45.63
   2  -1  -5 1275.60   56.54
   2  -1  -5 1680.30   72.77
  -2   1   5 1380.34   53.36
   2  -1  -5 1484.23   35.90
   2  -1  -5 1552.88   70.24
  -2   1   5 1552.66   54.56
  -2   1   5 1441.44   57.19
   2  -1  -4  603.23   34.89
   2  -1  -4  698.26   39.68
  -2   1   4  579.69   30.85
   2  -1  -4  732.10   20.05
   2  -1  -4  716.57   44.55
  -2   1   4  571.27   28.48
  -2   1   4  576.61   31.76
   2  -1  -3 3087.80   72.30
  -2   1   3 3054.03   63.56
  -2   1   3 3060.85   67.11
   2  -1  -3 3122.82   80.47
  -2   1   3 3053.47   62.33
   2  -1  -3 3300.38   69.38
   2  -1  -2  122.11   11.54
   2  -1  -2  125.32   12.67
   2  -1  -2  116.76   12.47
  -2   1   2  112.66   12.94
  -2   1   2  123.96   14.16
   2  -1  -2  127.63   13.69
   2  -1  -1 9187.52   90.78
   2  -1  -1 9885.95  100.01
  -2   1   1 9372.79   66.81
  -2   1   1 9999.00  111.13
   2  -1  -1 9724.68   92.98
   2  -1  -1 9831.84   94.30
   2  -1   0 1750.04   39.37
  -2   1   0 1749.45   40.75
   2  -1   0 1680.53   40.26
   2  -1   1   67.48    8.96
  -2   1  -1   58.54    4.93
  -2   1  -1   61.39    7.59
   2  -1   1   70.27    5.07
   2  -1   1   60.01    7.37
  -2   1  -1   52.74    8.84
   2  -1   2  882.59   28.26
  -2   1  -2  823.62   36.99
   2  -1   2  844.95   26.42
   2  -1   2  885.78   34.86
   2  -1   2  899.84   28.79
  -2   1  -2  932.68   33.69
  -2   1  -2  903.25   30.29
  -2   1  -3 3766.09   88.75
   2  -1   3 3661.65   61.49
   2  -1   3 3567.29   76.82
  -2   1  -3 3494.24   81.22
  -2   1  -3 3743.51   65.43
   2  -1   4   14.32    4.70
   2  -1   4   14.79    5.69
  -2   1  -4   24.37    9.58
  -2   1  -4   23.42    6.48
  -2   1  -4    5.27    5.40
   2  -1   4   13.53    4.53
   2  -1   5 2536.78   72.33
  -2   1  -5 2595.85   96.88
   2  -1   5 2379.18   75.50
   2  -1   5 2413.48   57.79
  -2   1  -5 2689.81   97.45
  -2   1  -5 2458.31   66.10
   2  -1   6  334.63   29.87
  -2   1  -6  386.79   41.88
   2  -1   6  324.28   23.07
   2  -1   6  336.40   33.65
  -2   1  -6  392.60   43.49
  -2   1  -6  296.46   26.66
  -2   1  -7   -2.70    8.47
   2  -1   7   14.68    5.72
   2  -1   7   24.22   11.20
   2  -1   7    9.43    6.17
  -2   1  -7    1.12    7.22
  -2   1  -8  549.75   56.14
  -2   1  -8  620.16   55.09
   2  -1   8  560.99   44.48
   2  -1   8  625.68   50.36
   2  -1   9    7.34    6.54
  -2   1  -9    8.30   11.96
   2  -1   9   11.97    9.56
   2  -1   9   13.56   10.04
  -2   1  -9    4.20    6.83
  -2   1 -10  524.92   65.32
   2  -1  10  604.60   26.50
   2  -1  10  620.41   31.94
  -2   1 -10  622.64   60.99
   2  -1  10  630.14   56.80
  -2   1 -10  611.56   31.26
  -2   1 -11  141.40   39.63
   2  -1  11  223.74   16.90
   2  -1  11  227.80   20.75
  -2   1 -11  247.31   40.46
   2  -1  11  226.03   35.41
  -2   1 -11  206.97   18.23
   2  -1  12  123.99   12.47
   2  -1  12  113.59   15.34
   2  -1  13  200.84   16.29
   2  -1  13  227.87   20.14
   2  -1  14  104.81   11.08
   2  -1  14  121.05   15.10
   2  -1  15   97.38    9.66
   2  -1  15   94.55   12.25
   2  -1  16  113.81    8.72
   2  -1  16  140.31   13.19
   2  -1  17   -3.64    3.51
  -2   0  17    3.44    2.18
   2   0 -17    4.03    3.36
  -2   0  16  176.04   12.86
   2   0 -16  177.09   20.93
  -2   0  15  204.93   14.72
  -2   0  15  210.16   15.94
   2   0 -15  196.12   24.45
  -2   0  14   -0.92    4.91
  -2   0  14   -2.38    3.89
  -2   0  13  579.06   28.45
  -2   0  13  622.05   30.33
  -2   0  12   74.73   12.00
  -2   0  12   62.05    9.62
   2   0 -12   88.05   20.70
   2   0 -11  460.27   62.40
   2   0 -11  611.67   61.52
  -2   0  11  574.28   26.89
  -2   0  11  559.85   28.32
   2   0 -10  629.76   67.54
  -2   0  10  585.37   27.93
   2   0 -10  662.53   59.06
  -2   0  10  644.09   29.52
   2   0  -9  107.56   13.51
  -2   0   9  118.14   19.97
   2   0  -9  140.08   31.65
   2   0  -9  101.23   22.97
  -2   0   9  113.02   20.50
   2   0  -8  862.61   68.42
  -2   0   8  881.41   50.71
   2   0  -8  912.02   60.35
  -2   0   8  868.49   51.11
   2   0  -8  805.53   67.89
   2   0  -7  804.52   61.26
   2   0  -7  793.06   51.15
   2   0  -7  805.29   63.17
  -2   0   7  776.71   46.04
  -2   0   7  778.51   49.52
   2   0  -7  788.06   44.52
  -2   0   7  799.01   46.33
   2   0  -6    6.65    9.84
   2   0  -6   15.37    8.09
   2   0  -6   22.34    9.17
  -2   0   6    9.36    6.49
  -2   0   6   16.47    8.31
  -2   0   6   11.96    7.50
   2   0  -6  -14.35   16.76
   2   0  -5 1220.08   60.29
   2   0  -5 1202.62   63.86
   2   0  -5 1125.19   44.33
  -2   0   5 1130.93   45.20
  -2   0   5 1176.11   49.70
  -2   0   5 1132.79   49.11
   2   0  -5 1160.16   50.81
   2   0  -4  695.39   41.11
  -2   0   4  662.80   23.40
   2   0  -4  643.63   33.96
  -2   0   4  712.55   33.73
   2   0  -4  642.14   40.87
  -2   0   4  669.84   34.24
  -2   0   4  688.28   35.30
   2   0  -3  187.44   20.57
   2   0  -3  149.78   18.32
  -2   0   3  211.43   16.69
   2   0  -3  178.14   20.10
   2   0  -3  200.38   16.81
  -2   0   3  215.53   12.27
  -2   0   3  178.81   16.29
   2   0  -2 5243.42   83.63
   2   0  -2 6388.55   99.13
   2   0  -2 5525.28   90.24
  -2   0   2 6233.18   80.96
  -2   0   2 6070.32   82.53
   2   0  -2 5885.01   75.31
  -2   0   2 5580.13   47.27
  -2   0   1  152.11    7.71
   2   0  -1  165.56   11.11
   2   0  -1  151.77   12.19
  -2   0   1  151.17    8.69
   2   0  -1  147.99    8.64
   2   0  -1  165.51   13.06
  -2   0   1  167.71   13.25
  -2   0   1  149.07   12.74
   2   0   0 2296.98   39.53
   2   0   0 2453.93   24.12
  -2   0   0 2238.03   37.14
   2   0   0 2371.97   32.51
   2   0   0 2391.44   37.11
   2   0   0 2402.29   36.57
   2   0   1  498.92   15.43
   2   0   1  486.59   15.83
  -2   0  -1  499.03   21.23
   2   0   1  534.56   15.44
   2   0   1  518.76   19.97
  -2   0  -1  501.23   20.38
   2   0   1  496.25   19.93
   2   0   1  523.73   11.25
  -2   0  -2  116.87   10.60
   2   0   2  116.61    7.32
  -2   0  -2  123.34   13.67
   2   0   2  117.58   10.40
  -2   0  -2  123.56   11.27
   2   0   2  129.15   11.20
   2   0   3   32.88    4.93
  -2   0  -3   26.52    7.98
  -2   0  -3   43.06   11.15
   2   0   3   38.35    8.63
  -2   0  -3   29.98    6.96
   2   0   3   27.92    6.28
  -2   0  -4   11.19    6.61
   2   0   4   10.44    4.36
   2   0   4   11.82    4.60
  -2   0  -4   13.19    4.93
  -2   0  -4    6.79    5.07
  -2   0  -5  611.51   40.61
   2   0   5  615.51   36.28
  -2   0  -5  679.35   45.10
  -2   0  -5  685.52   36.66
   2   0   5  630.72   31.17
  -2   0  -6 1262.69   69.37
   2   0   6 1157.84   57.78
  -2   0  -6 1116.34   68.90
  -2   0  -6 1006.98   49.89
   2   0   6  972.19   42.46
  -2   0  -7  424.91   48.75
  -2   0  -7  445.15   42.76
   2   0   7  380.97   35.88
   2   0   7  403.58   30.38
  -2   0  -8  306.16   42.15
  -2   0  -8  293.94   35.83
   2   0   8  278.68   31.48
   2   0   8  378.36   31.71
   2   0   9  389.44   40.28
  -2   0  -9  315.09   45.46
  -2   0  -9  430.29   44.97
  -2   0 -10  275.23   47.32
  -2   0 -10  251.17   36.84
   2   0  10  288.46   37.94
  -2   0 -10  320.31   22.28
   2   0  10  346.68   19.86
  -2   0 -10  241.44   20.92
  -2   0 -11 1252.84   46.37
   2   0  11 1165.42   80.11
   2   0  11 1323.49   41.94
   2   0  11 1367.16   47.56
   2   0  11 1347.19   84.23
  -2   0 -11 1230.52   84.15
   2   0  12   51.98   10.89
   2   0  12   37.65    7.75
  -2   0 -12   14.91   17.64
  -2   0 -12   60.44   20.25
   2   0  12   44.82   15.62
   2   0  13   92.19   12.02
   2   0  13   95.50   13.67
   2   0  14   95.19   11.87
   2   0  14  105.18   14.60
   2   0  15   31.04    8.52
   2   0  15   18.54    5.81
  -2   0 -15   33.62    9.72
   2   0  16  133.02   13.45
   2   0  16  123.68   10.57
   2   0  17   90.42    9.29
   2   0  17   64.04    5.86
  -2  -1  17   99.07    7.63
   2   1 -16   -1.40    4.92
  -2  -1  16   -0.04    2.43
  -2  -1  15  211.54   15.69
   2   1 -15  197.86   24.15
  -2  -1  15  197.99   14.49
  -2  -1  14  572.07   28.82
   2   1 -14  596.90   44.87
  -2  -1  14  554.11   26.94
   2   1 -13  247.76   32.47
  -2  -1  13  223.32   19.05
  -2  -1  13  220.33   17.42
  -2  -1  12  819.86   35.80
  -2  -1  12  875.57   33.76
  -2  -1  11    7.20    4.47
   2   1 -11   16.12   12.76
  -2  -1  11   15.80    7.76
   2   1 -11    3.13   16.29
  -2  -1  10   65.73   11.80
   2   1 -10   34.09   18.08
  -2  -1  10   69.19    9.79
   2   1 -10   75.98   19.19
   2   1  -9 1036.69   67.61
   2   1  -9 1095.32   86.58
   2   1  -9 1114.32   67.94
  -2  -1   9 1076.84   61.75
   2   1  -9 1060.62   80.68
  -2  -1   9 1057.36   33.44
   2   1  -8  215.01   37.28
  -2  -1   8  226.86   26.85
   2   1  -8  249.67   36.65
  -2  -1   8  252.63   24.60
   2   1  -8  220.89   29.31
   2   1  -8  229.11   29.90
   2   1  -7  353.64   44.38
  -2  -1   7  342.88   30.71
   2   1  -7  340.49   39.83
  -2  -1   7  374.57   29.13
   2   1  -7  411.32   36.00
   2   1  -7  381.51   36.46
   2   1  -6 2984.16  111.71
  -2  -1   6 3339.32   86.87
   2   1  -6 3166.04  107.01
  -2  -1   6 2881.76   74.63
  -2  -1   6 3128.35   71.08
   2   1  -6 3131.55   89.22
   2   1  -6 2885.02   92.19
  -2  -1   5   38.36    9.98
   2   1  -5   32.00   12.14
   2   1  -5   43.73   10.18
  -2  -1   5   47.94    8.58
  -2  -1   4 5172.13   93.90
   2   1  -4 5375.18  119.57
  -2  -1   4 5686.37   95.96
  -2  -1   4 6080.35   85.87
   2   1  -4 5324.48  105.90
   2   1  -4 5245.67  122.61
  -2  -1   3  550.86   29.81
   2   1  -3  551.96   33.42
  -2  -1   3  531.86   28.33
   2   1  -3  529.78   24.50
  -2  -1   3  480.34   20.85
   2   1  -3  557.64   37.14
   2   1  -3  537.78   30.24
  -2  -1   2 2640.66   53.03
   2   1  -2 2874.88   60.26
  -2  -1   2 2645.51   53.02
  -2  -1   2 2561.09   42.24
   2   1  -2 2795.09   48.18
   2   1  -2 2788.00   61.61
   2   1  -2 2833.08   56.82
  -2  -1   1  306.34   15.82
  -2  -1   1  309.29   13.26
   2   1  -1  300.26   16.51
  -2  -1   1  299.63   16.91
  -2  -1   1  319.30   14.07
   2   1  -1  320.35   16.88
   2   1  -1  289.17   16.36
   2   1   0    7.84    3.30
  -2  -1   0    7.50    3.66
   2   1   0    8.22    4.08
  -2  -1   0    7.53    3.50
   2   1   0    8.86    3.56
  -2  -1   0    5.24    3.63
  -2  -1   0    8.08    3.43
   2   1   1 1750.12   34.76
   2   1   1 1742.20   35.98
  -2  -1  -1 1690.99   35.62
   2   1   2  670.52   22.91
  -2  -1  -2  712.12   26.13
   2   1   2  725.29   25.85
   2   1   2  680.23   25.06
  -2  -1  -3    7.34    4.32
   2   1   3   11.45    4.09
   2   1   3    5.76    5.28
  -2  -1  -3    7.02    4.21
   2   1   4 3777.01   72.57
  -2  -1  -4 4072.35   79.78
  -2  -1  -4 4226.77   90.78
  -2  -1  -4 4030.48   79.42
  -2  -1  -4 3942.51   80.11
   2   1   4 4025.14   81.41
  -2  -1  -5   62.81   12.11
  -2  -1  -5   46.04   10.44
  -2  -1  -5   92.47   15.79
  -2  -1  -5  105.38   15.00
   2   1   5   82.41   14.38
   2   1   5   81.81   12.65
   2   1   6 1500.79   55.12
   2   1   6 1356.14   60.42
  -2  -1  -6 1400.83   61.82
  -2  -1  -6 1560.74   72.93
  -2  -1  -6 1356.91   59.79
   2   1   7 1372.37   59.57
   2   1   7 1124.54   60.91
  -2  -1  -7 1333.61   68.36
  -2  -1  -7 1147.22   71.22
  -2  -1  -7 1142.55   60.68
   2   1   8  474.67   38.13
   2   1   8  446.16   43.48
  -2  -1  -8  484.93   41.89
  -2  -1  -8  396.27   50.46
  -2  -1  -8  441.75   45.01
   2   1   9  244.63   28.31
  -2  -1  -9  220.89   30.65
   2   1   9  233.87   31.87
  -2  -1  -9  244.58   36.24
  -2  -1  -9  190.06   38.36
  -2  -1 -10  169.83   15.22
  -2  -1 -10  206.19   31.10
  -2  -1 -10  171.75   17.96
   2   1  10  205.55   25.69
   2   1  10  183.03   31.66
  -2  -1 -10  185.39   17.37
   2   1  10  174.20   15.18
  -2  -1 -10  135.09   32.53
  -2  -1 -11  255.03   36.40
  -2  -1 -11  277.46   20.19
   2   1  11  298.64   41.67
   2   1  11  348.03   21.67
   2   1  12 1057.91   44.01
  -2  -1 -12  918.51   38.00
   2   1  12  952.95   37.53
   2   1  12  958.19   75.90
   2   1  13   88.11   12.01
   2   1  13  107.26   14.51
   2   1  14  105.55   12.12
   2   1  14   75.71   12.68
   2   1  15   91.14   13.09
   2   1  15   74.72   10.22
   2   1  16    2.91    2.99
   2   1  16   -1.57    4.92
  -2  -1 -16    6.50    7.51
   2   1  17   91.11    8.20
   2   1  17  117.56   10.86
  -2  -1 -17   90.19   11.50
  -2  -2  16  192.83   12.60
  -2  -2  16  217.96   13.76
   2   2 -16  187.88   18.66
  -2  -2  16  211.51   12.50
   2   2 -15   35.13   10.52
  -2  -2  15   25.93    5.58
  -2  -2  15   28.62    7.32
  -2  -2  14  195.39   15.84
  -2  -2  14  206.60   18.29
   2   2 -14  216.69   27.15
  -2  -2  13   54.60    9.51
  -2  -2  13   57.81   11.01
   2   2 -13   55.55   16.53
  -2  -2  12  163.27   17.57
   2   2 -12  169.93   31.11
  -2  -2  12  155.94   14.22
  -2  -2  11  111.64   13.90
   2   2 -11  133.35   23.07
  -2  -2  11  122.03   12.74
   2   2 -11  105.93   33.57
   2   2 -10  116.01   23.62
   2   2 -10   91.77   30.41
  -2  -2  10  103.83   10.96
   2   2 -10   80.53   20.85
  -2  -2  10   92.72   12.55
   2   2 -10   60.19   26.58
   2   2  -9  259.94   31.17
   2   2  -9  205.30   33.22
  -2  -2   9  176.43   15.45
  -2  -2   9  211.19   25.90
   2   2  -9  203.25   37.21
   2   2  -9  193.38   40.92
  -2  -2   9  208.38   14.64
   2   2  -8 1538.48   73.68
   2   2  -8 1348.86   96.22
   2   2  -8 1586.86   90.75
  -2  -2   8 1681.39   67.29
   2   2  -8 1488.75   82.64
   2   2  -7  134.32   20.58
   2   2  -7  118.92   24.00
  -2  -2   7  102.88   17.63
   2   2  -7  119.48   25.14
   2   2  -7   99.67   24.77
  -2  -2   6 2102.41   54.72
   2   2  -6 1908.54   85.35
  -2  -2   6 2080.98   69.12
  -2  -2   6 1865.54   60.07
   2   2  -6 2064.27   70.78
   2   2  -6 1696.00   93.11
   2   2  -5  184.42   21.75
  -2  -2   5  177.70   15.17
  -2  -2   5  205.17   20.59
   2   2  -5  177.03   25.88
  -2  -2   5  157.47   16.95
   2   2  -5  162.88   18.58
   2   2  -5  151.00   24.87
   2   2  -4  467.96   34.00
  -2  -2   4  476.61   28.00
   2   2  -4  454.91   30.53
   2   2  -4  422.84   38.59
   2   2  -4  528.81   30.81
  -2  -2   4  485.54   27.51
  -2  -2   3 1711.69   51.01
   2   2  -3 1862.94   56.73
  -2  -2   3 1740.05   38.89
  -2  -2   3 1669.56   48.27
   2   2  -3 1830.18   62.40
   2   2  -3 1865.11   50.38
   2   2  -3 1819.59   42.59
  -2  -2   3 1629.91   43.91
  -2  -2   2  551.82   16.42
  -2  -2   2  565.76   27.90
   2   2  -2  524.77   27.44
  -2  -2   2  518.37   24.34
  -2  -2   2  545.55   17.51
   2   2  -2  520.52   29.31
   2   2  -2  563.09   25.63
  -2  -2   2  554.04   23.28
   2   2  -1 1563.34   43.34
   2   2  -1 1681.63   39.82
  -2  -2   1 1691.95   23.83
  -2  -2   1 1667.82   38.27
   2   2  -1 1627.62   41.09
  -2  -2   1 1648.16   36.56
  -2  -2   1 1782.09   28.12
  -2  -2   1 1558.00   39.27
  -2  -2   0  769.95   20.26
  -2  -2   0  717.62   22.80
   2   2   0  647.34   25.57
   2   2   0  669.90   20.42
  -2  -2   0  704.13   18.64
  -2  -2   0  714.59   23.21
   2   2   0  738.02   25.18
  -2  -2  -1  191.68   11.78
  -2  -2  -1  180.24   10.61
   2   2   1  183.69   13.36
  -2  -2  -1  162.48    7.96
   2   2   1  168.35   11.30
  -2  -2  -2 1582.22   37.35
  -2  -2  -2 1517.46   24.11
   2   2   2 1622.94   40.58
   2   2   3    2.83    3.37
  -2  -2  -3    3.15    3.16
  -2  -2  -3    2.91    1.77
  -2  -2  -3    7.97    5.06
   2   2   4  626.82   31.98
  -2  -2  -4  653.73   34.66
  -2  -2  -4  610.45   19.17
  -2  -2  -4  594.94   28.61
  -2  -2  -5 1655.73   52.52
   2   2   5 1588.82   59.11
  -2  -2  -5 1420.70   60.54
  -2  -2  -5 1595.69   60.71
  -2  -2  -5 1626.55   37.01
   2   2   5 1434.61   52.11
  -2  -2  -6  130.81   17.61
   2   2   6   81.42   16.65
  -2  -2  -6   58.68   12.06
  -2  -2  -6  139.13   12.70
  -2  -2  -6  136.09   20.67
   2   2   6   96.35   16.08
  -2  -2  -7  635.86   42.72
  -2  -2  -7  547.02   51.35
  -2  -2  -7  654.10   48.91
  -2  -2  -7  647.95   31.07
   2   2   7  599.06   45.71
  -2  -2  -8 1123.45   61.51
   2   2   8  914.16   61.58
  -2  -2  -8  847.25   68.49
  -2  -2  -8 1136.74   72.84
   2   2   8 1114.51   59.84
  -2  -2  -9    6.10    5.21
  -2  -2  -9   -1.41    9.87
   2   2   9   20.66   12.74
  -2  -2  -9   -2.64    7.24
   2   2   9   10.60    7.28
  -2  -2 -10  435.37   28.25
  -2  -2 -10  438.40   24.52
  -2  -2 -10  498.25   44.35
   2   2  10  469.56   48.96
  -2  -2 -10  486.63   27.49
   2   2  10  502.25   43.96
   2   2  10  463.26   27.02
  -2  -2 -10  453.69   51.24
   2   2  11    4.52    9.83
  -2  -2 -11    7.12    6.35
   2   2  11    2.74    4.47
  -2  -2 -11   11.19    5.39
   2   2  11    7.50    6.51
  -2  -2 -12  347.62   23.91
   2   2  12  423.81   25.40
   2   2  12  412.05   51.73
   2   2  13  419.31   27.82
   2   2  13  397.32   23.83
  -2  -2 -13  330.05   24.08
   2   2  14   31.40    9.62
   2   2  14   27.60    7.24
   2   2  15  227.51   19.08
   2   2  15  215.93   16.26
  -2  -2 -16   63.10   13.29
   2   2  16   54.31    9.26
   2   2  16   52.66    7.88
  -2  -2 -17   52.67    9.93
   2   2  17   66.07    8.32
   2   2  17   56.49    6.62
  -2  -3  16  338.02   16.24
  -2  -3  16  324.55   13.56
  -2  -3  15   80.96    9.99
  -2  -3  15   63.20    8.67
  -2  -3  15   85.83    8.81
   2   3 -14   81.49   15.80
  -2  -3  14   84.15    9.76
  -2  -3  14   86.75   11.98
  -2  -3  13  172.79   14.52
   2   3 -13  200.73   27.64
  -2  -3  13  189.51   18.12
   2   3 -12    3.83    7.18
  -2  -3  12    6.50    5.87
  -2  -3  12    5.21    4.39
  -2  -3  11  127.70   14.88
   2   3 -11  126.52   23.19
   2   3 -11  107.42   31.13
  -2  -3  11  121.02   11.92
   2   3 -10  538.21   57.69
   2   3 -10  501.29   68.18
  -2  -3  10  544.65   24.90
   2   3 -10  443.56   62.28
  -2  -3  10  492.64   28.43
   2   3 -10  582.20   47.04
   2   3  -9  136.72   21.79
   2   3  -9   91.85   24.81
  -2  -3   9  109.84   13.58
   2   3  -9  124.82   31.26
   2   3  -9  113.64   32.29
  -2  -3   9  124.15   11.65
  -2  -3   8 2109.94   79.78
   2   3  -8 1899.59  103.06
   2   3  -8 1884.60  102.91
   2   3  -8 1743.05  109.26
   2   3  -7  785.03   69.73
  -2  -3   7  941.13   49.98
  -2  -3   7  789.53   45.73
   2   3  -7  812.29   63.37
   2   3  -7  798.89   63.96
   2   3  -6  661.04   53.90
   2   3  -6  648.82   59.88
   2   3  -6  783.13   41.84
  -2  -3   6  720.26   40.24
  -2  -3   6  790.64   44.09
   2   3  -5  932.45   57.01
  -2  -3   5  908.36   42.41
  -2  -3   5  928.69   45.29
   2   3  -5  949.73   66.97
   2   3  -5  869.88   49.68
  -2  -3   5  875.04   42.44
   2   3  -5  899.19   40.25
   2   3  -4   85.74   13.56
  -2  -3   4   91.51    6.18
  -2  -3   4   67.99   10.79
  -2  -3   4   89.68   14.25
   2   3  -4   77.83   14.67
  -2  -3   4   85.57    6.42
  -2  -3   4   55.27   10.93
   2   3  -4   71.32   10.74
  -2  -3   3  552.38   12.18
   2   3  -3  581.38   32.67
   2   3  -3  530.98   28.27
   2   3  -3  545.36   35.84
   2   3  -3  560.78   23.30
  -2  -3   3  504.79   27.74
  -2  -3   3  543.63   25.14
   2   3  -2  469.77   26.42
  -2  -3   2  465.04   23.34
  -2  -3   2  476.20   21.00
   2   3  -2  414.10   29.02
   2   3  -2  481.79   24.11
  -2  -3   2  422.54   23.65
  -2  -3   1   -0.36    3.15
   2   3  -1    1.49    3.31
   2   3  -1    0.33    1.37
  -2  -3   1   -0.02    2.71
  -2  -3   1    1.41    2.29
   2   3  -1    1.19    4.52
  -2  -3   1    3.18    1.85
   2   3  -1    2.97    3.64
  -2  -3   0 1053.25   28.57
   2   3   0 1046.08   25.53
   2   3   0 1026.40   36.36
  -2  -3   0 1018.15   24.65
  -2  -3   0  943.44   31.28
  -2  -3   0 1016.70   21.36
   2   3   0 1039.57   34.85
  -2  -3  -1 4414.27   64.42
   2   3   1 4545.76   73.91
  -2  -3  -2  884.51   34.15
   2   3   2  949.76   33.93
  -2  -3  -2  834.08   29.52
  -2  -3  -2  903.16   26.64
  -2  -3  -2  879.05   29.05
  -2  -3  -3 2587.96   45.83
  -2  -3  -3 2607.38   51.71
  -2  -3  -3 2562.65   24.99
   2   3   3 2484.35   62.46
  -2  -3  -4  302.19   25.26
  -2  -3  -4  304.23   19.28
  -2  -3  -4  301.20   16.76
   2   3   4  232.91   21.29
   2   3   4  270.05   22.20
  -2  -3  -5 1442.82   59.99
  -2  -3  -5 1398.21   39.03
  -2  -3  -5 1446.11   45.54
   2   3   5 1400.94   55.42
   2   3   5 1483.93   57.61
  -2  -3  -6 1230.42   62.85
   2   3   6 1282.45   60.82
  -2  -3  -6 1286.13   41.29
  -2  -3  -6 1295.07   48.39
   2   3   6 1274.27   60.24
  -2  -3  -7   22.37   11.87
   2   3   7   -3.45   10.04
   2   3   7    8.08    7.82
  -2  -3  -7    5.62    5.46
  -2  -3  -7   -1.03    4.00
  -2  -3  -8  887.02   51.39
  -2  -3  -8  797.27   64.32
   2   3   8  816.57   53.30
   2   3   8  683.96   52.85
  -2  -3  -9  359.99   33.66
   2   3   9  288.55   33.61
   2   3   9  262.75   36.62
  -2  -3  -9  342.38   44.80
   2   3  10  364.72   23.50
  -2  -3 -10  298.93   43.85
   2   3  10  325.53   44.42
   2   3  10  342.64   37.08
  -2  -3 -10  295.09   21.08
  -2  -3 -10  311.56   24.57
   2   3  11 1011.97   39.67
  -2  -3 -11 1002.40   83.78
   2   3  11 1146.18   70.59
  -2  -3 -11  946.00   38.68
   2   3  11  995.38   78.20
  -2  -3 -11  891.01   41.62
  -2  -3 -12   21.16    7.39
   2   3  12   24.20   13.49
   2   3  12   24.76   11.57
   2   3  12   33.83    7.73
   2   3  13  507.94   27.32
  -2  -3 -13  445.69   27.73
   2   3  14  275.62   19.82
   2   3  14  313.16   24.00
   2   3  15    9.25    5.10
   2   3  15   -2.63    5.14
   2   3  16  231.66   16.00
   2   3  16  231.83   17.72
   2   3  17   83.83    8.69
   2   3  17  107.36   10.35
  -2  -3 -17  103.12   14.49
  -2  -4  15  174.67   10.71
  -2  -4  15  188.07   14.24
  -2  -4  15  171.11   12.78
  -2  -4  14   29.00    6.74
  -2  -4  14   32.42    7.70
  -2  -4  14   34.82    6.00
  -2  -4  13   76.37   11.65
  -2  -4  13   68.87    8.96
  -2  -4  12  174.52   14.17
  -2  -4  12  189.24   18.84
  -2  -4  11    1.85    4.12
  -2  -4  11    9.52    7.13
   2   4 -10  651.55   68.58
  -2  -4  10  616.74   32.44
   2   4 -10  587.69   73.97
  -2  -4  10  638.59   26.84
   2   4 -10  590.43   69.52
   2   4  -9  679.50   68.52
  -2  -4   9  664.67   32.23
   2   4  -9  602.93   74.93
  -2  -4   9  677.70   26.58
   2   4  -9  646.88   67.22
   2   4  -8   83.78   23.06
   2   4  -8   61.05   26.38
   2   4  -8   72.94   22.08
  -2  -4   8   80.00   17.59
  -2  -4   8   74.16   11.68
  -2  -4   7 1001.20   54.71
   2   4  -7  856.01   77.98
   2   4  -7  971.22   71.17
   2   4  -7 1017.00   77.03
  -2  -4   7 1125.28   58.53
   2   4  -6  642.35   56.32
  -2  -4   6  560.89   39.19
   2   4  -6  547.51   59.73
   2   4  -5  910.87   56.05
  -2  -4   5  898.48   46.93
  -2  -4   5  903.49   45.59
   2   4  -5  906.91   67.01
   2   4  -5  912.84   48.84
   2   4  -4 1785.91   69.08
   2   4  -4 1726.98   56.71
   2   4  -4 1770.11   80.47
   2   4  -4 1858.02   47.63
  -2  -4   4 1738.94   64.01
  -2  -4   4 1691.78   56.59
   2   4  -3   72.03    8.05
  -2  -4   3   61.55   11.50
   2   4  -3   63.15   12.69
  -2  -4   3   53.72    9.64
   2   4  -3   63.77   10.97
   2   4  -3   66.58   19.77
  -2  -4   2 1573.19   46.20
   2   4  -2 1580.45   46.55
   2   4  -2 1582.47   60.34
  -2  -4   2 1455.51   48.53
   2   4  -2 1563.44   52.25
  -2  -4   1  662.02   30.71
  -2  -4   1  688.06   29.32
   2   4  -1  675.89   33.38
   2   4  -1  642.88   15.46
   2   4  -1  665.29   29.79
   2   4  -1  667.02   36.74
  -2  -4   0  217.83   16.85
   2   4   0  214.62   12.96
   2   4   0  217.06   18.61
  -2  -4   0  222.90   16.67
   2   4   0  224.37   18.02
  -2  -4  -1 3566.51   67.19
   2   4   1 3641.80   63.80
   2   4   1 3754.43   75.60
  -2  -4  -1 3497.13   64.09
  -2  -4  -2   63.30    8.97
   2   4   2   58.72   10.24
   2   4   2   55.19    9.44
  -2  -4  -2   73.33    9.78
  -2  -4  -3 1180.52   38.13
  -2  -4  -3 1251.80   48.08
   2   4   3 1222.23   47.57
  -2  -4  -3 1227.35   37.98
   2   4   3 1284.82   46.89
  -2  -4  -4 3315.21   65.83
  -2  -4  -4 3302.31   63.92
   2   4   4 3433.06   82.16
   2   4   4 3102.70   81.67
  -2  -4  -4 3366.44   86.92
  -2  -4  -4 3207.35   65.75
  -2  -4  -5    0.22    6.00
  -2  -4  -5   -0.77    3.51
  -2  -4  -5    0.72    3.33
  -2  -4  -6 1848.85   78.30
  -2  -4  -6 1889.14   53.98
  -2  -4  -6 1820.08   54.25
   2   4   6 1797.84   73.73
  -2  -4  -7 1063.68   65.71
  -2  -4  -7 1132.29   46.24
  -2  -4  -7 1045.90   44.93
   2   4   7 1143.77   65.25
   2   4   7  921.36   58.30
  -2  -4  -8  266.96   38.10
  -2  -4  -8  309.00   27.98
   2   4   8  346.32   36.36
   2   4   8  277.52   34.83
   2   4   9 1408.88   75.26
  -2  -4  -9 1426.15   93.16
  -2  -4 -10  161.45   17.74
  -2  -4 -10  172.55   34.88
   2   4  10  158.22   26.31
   2   4  10  140.31   32.21
  -2  -4 -10  185.35   17.61
   2   4  10  162.78   16.28
  -2  -4 -11  331.94   51.17
   2   4  11  408.24   24.91
  -2  -4 -11  335.65   25.80
   2   4  11  405.56   44.52
  -2  -4 -11  355.87   24.86
   2   4  11  393.77   50.94
   2   4  12  340.76   23.62
   2   4  12  316.56   46.23
  -2  -4 -12  326.51   23.89
   2   4  12  368.80   44.48
   2   4  13   -2.65    6.13
  -2  -4 -13   -3.39    4.78
   2   4  14   65.48   10.55
  -2  -4 -14   59.73    9.85
   2   4  15  159.76   16.45
   2   4  15  150.75   13.44
   2   4  16    1.55    2.96
  -2  -4 -16    0.54    5.59
   2   4  16   -3.85    4.20
  -2  -4 -17   99.74   14.20
   2   4  17   93.34    9.35
   2   4  17   75.34    7.73
  -2  -5  15   96.24    9.68
  -2  -5  15   90.56    8.60
  -2  -5  14  183.19   15.92
  -2  -5  14  188.86   15.12
  -2  -5  13   94.18   12.19
  -2  -5  13   75.53   11.02
  -2  -5  13  102.80    9.52
  -2  -5  12  210.80   14.56
  -2  -5  12  221.83   19.97
  -2  -5  12  242.00   20.60
  -2  -5  11  369.72   20.22
  -2  -5  11  391.60   26.62
  -2  -5  10   12.00    4.19
  -2  -5  10   16.49    7.86
   2   5  -9  603.14   64.09
   2   5  -9  461.60   67.31
   2   5  -9  616.85   68.70
  -2  -5   9  600.25   24.81
  -2  -5   9  586.90   32.03
   2   5  -8  790.11   71.91
   2   5  -8  653.33   76.52
  -2  -5   8  760.65   35.51
   2   5  -8  773.72   77.18
   2   5  -7   92.43   26.06
  -2  -5   7   98.97   18.91
  -2  -5   7  100.31   12.73
   2   5  -7   85.35   24.00
  -2  -5   7  104.67   20.01
   2   5  -7   70.89   27.53
  -2  -5   6 1131.00   59.83
   2   5  -6 1193.34   81.13
   2   5  -6 1083.80   88.25
  -2  -5   6 1405.54   69.96
   2   5  -6 1170.41   85.80
   2   5  -5    6.82    7.78
  -2  -5   5    7.87    4.17
  -2  -5   5    4.63    6.00
   2   5  -5    3.17    9.55
  -2  -5   4 1061.84   50.42
   2   5  -4 1138.23   68.57
   2   5  -4 1048.63   45.39
  -2  -5   4 1194.85   58.98
   2   5  -4 1122.53   57.16
  -2  -5   3 1367.91   53.43
   2   5  -3 1391.73   69.60
   2   5  -3 1426.66   48.78
  -2  -5   3 1367.96   56.51
   2   5  -3 1445.27   58.71
  -2  -5   2  515.06   31.73
   2   5  -2  484.96   28.75
   2   5  -2  551.53   40.83
  -2  -5   2  477.27   31.14
   2   5  -2  476.94   33.16
  -2  -5   1 1686.17   55.54
   2   5  -1 1801.14   59.33
  -2  -5   1 1790.89   56.10
   2   5  -1 1774.31   65.84
   2   5  -1 1756.68   53.55
  -2  -5   0  918.86   38.74
   2   5   0  925.93   43.24
   2   5   0  983.97   29.85
  -2  -5   0  929.58   40.33
   2   5   0  928.78   40.16
  -2  -5  -1 1340.81   48.38
   2   5   1 1411.73   51.42
  -2  -5  -1 1295.88   44.55
   2   5   1 1428.95   44.43
  -2  -5  -1 1346.60   47.96
   2   5   2 2828.57   71.38
  -2  -5  -2 2802.95   68.26
   2   5   2 2971.70   79.99
  -2  -5  -2 2800.25   62.70
   2   5   2 2712.39   69.17
  -2  -5  -3   21.57    8.57
  -2  -5  -3   26.32    6.48
   2   5   3   42.13   10.46
  -2  -5  -3   25.37    7.36
   2   5   3   28.30    6.68
  -2  -5  -4  548.51   37.99
   2   5   4  573.99   39.05
   2   5   4  652.25   39.65
  -2  -5  -4  539.43   31.10
  -2  -5  -4  578.92   28.81
  -2  -5  -5 1227.65   60.66
   2   5   5 1202.25   56.18
  -2  -5  -5 1199.01   47.75
   2   5   5 1117.28   59.01
  -2  -5  -5 1232.85   44.54
  -2  -5  -6  121.44   21.61
  -2  -5  -6  127.89   15.37
   2   5   6  118.76   21.67
  -2  -5  -6  118.94   16.19
   2   5   6  125.56   21.00
  -2  -5  -7  667.17   39.07
   2   5   7  674.31   50.94
  -2  -5  -7  678.74   54.25
  -2  -5  -7  666.98   38.68
   2   5   8  225.58   32.49
  -2  -5  -8  273.76   38.46
   2   5   8  248.32   33.40
  -2  -5  -8  277.99   26.84
  -2  -5  -9  397.72   52.63
   2   5   9  342.90   42.27
   2   5   9  433.07   44.48
  -2  -5  -9  364.46   22.04
  -2  -5  -9  391.64   26.74
   2   5  10  729.19   32.13
  -2  -5 -10  660.03   68.81
   2   5  10  711.57   59.63
   2   5  10  652.08   65.46
  -2  -5 -10  553.09   33.22
  -2  -5 -10  752.62   35.19
  -2  -5 -11   -8.27   10.52
  -2  -5 -11   13.91    6.81
   2   5  11    8.73    9.93
   2   5  11   12.43    5.86
  -2  -5 -11    7.37    6.44
   2   5  11   19.27   15.03
  -2  -5 -12  239.12   20.41
   2   5  12  270.11   20.18
   2   5  12  283.26   38.40
  -2  -5 -13    3.22    5.65
   2   5  13   -0.88    4.31
   2   5  14   86.46   10.79
  -2  -5 -14   63.19   11.29
   2   5  15  200.50   15.10
   2   5  15  234.59   18.84
  -2  -5 -15  180.36   17.09
   2   5  16    9.66    4.19
   2   5  16   18.05    6.42
  -2  -5 -16   19.40    8.29
   2   5  17   51.44    6.73
   2   5  17   50.63    6.16
  -2  -5 -17   61.69   10.89
  -2  -6  14  170.40   13.81
  -2  -6  14  175.20   12.93
  -2  -6  13  174.17   15.83
  -2  -6  13  192.34   16.07
  -2  -6  12    4.02    4.53
  -2  -6  12   -6.21    5.62
  -2  -6  11  231.04   20.76
  -2  -6  11  240.50   21.14
  -2  -6  10  323.50   24.92
  -2  -6  10  272.32   23.71
   2   6  -9  246.77   48.72
  -2  -6   9  247.86   22.65
   2   6  -9  168.12   41.42
  -2  -6   9  249.65   21.78
   2   6  -8  845.15   88.49
  -2  -6   8 1059.73   47.39
  -2  -6   8  962.58   41.51
   2   6  -8 1043.02   95.36
   2   6  -7   11.89   14.81
  -2  -6   7   12.48    9.50
  -2  -6   7   20.86    8.25
   2   6  -7   22.40   13.75
   2   6  -7   14.21   16.08
  -2  -6   7   12.57    7.13
  -2  -6   6  899.53   38.97
   2   6  -6 1063.22   78.85
  -2  -6   6 1032.35   42.17
  -2  -6   6 1230.93   72.16
   2   6  -6  903.23   86.76
   2   6  -6 1133.10   90.66
  -2  -6   6 1026.52   61.54
   2   6  -5  701.12   54.28
  -2  -6   5  754.23   49.94
   2   6  -5  778.91   71.63
  -2  -6   5  732.68   49.26
   2   6  -4    1.42    5.27
  -2  -6   4   -1.08    6.24
  -2  -6   4    0.95    4.13
   2   6  -4   -5.32    9.30
   2   6  -3 1063.44   55.13
   2   6  -3 1075.36   65.65
   2   6  -3 1087.33   45.03
  -2  -6   3 1085.32   57.08
  -2  -6   3 1046.43   52.44
   2   6  -2 1571.59   63.55
  -2  -6   2 1556.24   61.63
   2   6  -2 1597.68   74.77
   2   6  -2 1511.18   52.46
  -2  -6   2 1495.64   61.38
  -2  -6   1   31.41    9.12
   2   6  -1   27.69    9.72
   2   6  -1   27.52    8.40
   2   6  -1   18.53    9.73
  -2  -6   1   26.85    9.17
  -2  -6   0 2010.91   64.51
   2   6   0 2127.98   66.89
   2   6   0 2077.55   71.02
  -2  -6   0 2126.85   69.55
  -2  -6  -1  477.47   30.13
   2   6   1  531.81   29.74
  -2  -6  -1  507.54   34.13
   2   6   1  464.30   33.42
  -2  -6  -2 1587.72   52.83
   2   6   2 1736.33   60.88
  -2  -6  -2 1600.04   59.38
   2   6   2 1632.82   57.64
   2   6   2 1747.86   67.68
   2   6   3  692.19   42.89
   2   6   3  701.50   39.43
  -2  -6  -3  748.40   40.69
  -2  -6  -3  739.40   36.00
  -2  -6  -4  156.92   19.09
   2   6   4  178.53   23.56
   2   6   4  190.80   21.64
  -2  -6  -4  134.47   21.31
  -2  -6  -4  168.89   16.98
  -2  -6  -5  592.03   37.45
   2   6   5  607.76   46.42
   2   6   5  605.45   42.16
  -2  -6  -5  582.43   44.71
  -2  -6  -5  642.17   33.48
   2   6   6  484.01   40.96
  -2  -6  -6  541.44   37.28
   2   6   6  531.47   47.29
  -2  -6  -6  547.24   46.75
   2   6   7   79.28   20.43
  -2  -6  -7   46.87   15.17
  -2  -6  -7   48.93   12.25
   2   6   7   80.69   20.95
  -2  -6  -8 1207.30   60.81
   2   6   8 1362.62   81.25
  -2  -6  -8 1272.22   84.07
  -2  -6  -8 1250.36   38.51
   2   6   8 1140.40   74.41
   2   6   9   40.61   16.53
   2   6   9   41.84    8.93
  -2  -6  -9   40.56    9.60
  -2  -6  -9   46.50    9.25
   2   6   9   28.31   11.54
   2   6  10  777.49   32.06
   2   6  10  734.47   69.09
  -2  -6 -10  648.30   34.95
  -2  -6 -10  696.32   73.84
  -2  -6 -10  816.53   37.23
   2   6  10  778.21   66.39
   2   6  11  832.00   76.12
  -2  -6 -11  948.94   41.06
   2   6  11  910.76   34.59
   2   6  11  945.36   72.50
  -2  -6 -12   14.44    7.63
   2   6  12   19.12    6.55
  -2  -6 -13  279.18   22.27
   2   6  13  298.38   19.46
   2   6  14   67.08    9.50
  -2  -6 -14   77.07   11.51
   2   6  15   62.06    7.91
  -2  -6 -15   47.77    8.75
   2   6  16  295.78   17.06
   2   6  16  251.70   13.94
  -2  -6 -17   28.20    7.52
   2   6  17   15.16    3.21
  -2  -7  14    3.92    1.93
  -2  -7  14   10.45    4.26
  -2  -7  13  212.07   14.73
  -2  -7  13  215.26   15.85
  -2  -7  12  233.78   17.95
  -2  -7  12  227.96   18.51
  -2  -7  11   30.77    9.01
  -2  -7  11   17.70    7.08
  -2  -7  10  691.17   36.60
  -2  -7  10  705.48   36.00
  -2  -7   9  103.83   15.75
  -2  -7   9   88.85   13.94
  -2  -7   8  392.76   30.73
  -2  -7   8  337.40   25.95
  -2  -7   7  294.08   25.44
   2   7  -7  347.35   57.39
  -2  -7   7  345.17   27.18
   2   7  -7  233.76   51.07
  -2  -7   6   12.03    7.28
  -2  -7   6   26.10    7.32
  -2  -7   6   28.12    9.64
   2   7  -6   32.04   21.80
  -2  -7   5  167.88   17.10
  -2  -7   5  170.98   17.12
   2   7  -5  198.31   39.21
   2   7  -5  212.18   32.34
  -2  -7   5  202.47   28.26
  -2  -7   5  169.43   25.91
   2   7  -5  182.93   38.15
   2   7  -4  904.66   58.20
  -2  -7   4  803.03   53.64
  -2  -7   4  754.29   34.44
  -2  -7   4  787.05   53.68
   2   7  -4  856.49   72.23
  -2  -7   4  752.89   34.39
   2   7  -3   28.57    9.25
  -2  -7   3   27.53    9.75
  -2  -7   3   22.27    9.15
   2   7  -3   31.98   13.79
   2   7  -2  846.33   50.29
  -2  -7   2  832.81   50.49
   2   7  -2  820.01   59.63
  -2  -7   2  849.08   52.81
  -2  -7   1   84.42   15.86
   2   7  -1   86.79   16.47
  -2  -7   1   84.19   16.59
   2   7  -1   88.85   18.86
   2   7  -1   91.41   14.52
  -2  -7   0  456.93   36.72
   2   7   0  472.64   37.46
   2   7   0  517.48   41.71
   2   7   0  464.11   33.85
  -2  -7   0  443.54   33.55
   2   7   1  756.51   48.53
  -2  -7  -1  764.09   42.57
   2   7   1  757.68   45.42
   2   7   1  740.41   41.09
   2   7   2   18.20    5.78
  -2  -7  -2   20.64    6.37
   2   7   2   28.56    9.67
  -2  -7  -2   15.22    7.78
   2   7   2   22.38    7.78
  -2  -7  -3 1248.53   58.98
   2   7   3 1284.24   62.65
  -2  -7  -3 1251.84   52.04
   2   7   3 1287.10   68.01
   2   7   3 1237.17   55.29
   2   7   4  791.66   53.04
  -2  -7  -4  890.52   43.40
  -2  -7  -4  825.69   48.59
   2   7   4  800.84   47.58
   2   7   5  193.55   28.72
  -2  -7  -5  163.62   21.97
   2   7   5  185.94   24.26
  -2  -7  -6  634.06   54.53
   2   7   6  662.92   56.22
  -2  -7  -6  641.43   45.30
   2   7   6  622.61   48.74
   2   7   7  261.50   34.17
  -2  -7  -7  332.96   33.36
  -2  -7  -7  287.00   39.90
   2   7   7  381.72   48.49
  -2  -7  -7  343.10   19.73
  -2  -7  -8  163.96   33.09
   2   7   8  179.36   31.84
  -2  -7  -8  184.18   26.07
  -2  -7  -8  193.07   16.13
   2   7   8  216.87   35.47
  -2  -7  -8  202.52   16.87
  -2  -7  -9  177.73   17.91
  -2  -7  -9  228.74   18.76
   2   7   9  227.83   35.97
  -2  -7  -9  193.48   42.93
   2   7   9  174.92   32.67
  -2  -7  -9  217.51   17.86
  -2  -7 -10   -4.80    5.55
   2   7  10   14.46    9.33
  -2  -7 -10    0.05   13.91
   2   7  10    2.46    8.95
  -2  -7 -11   45.76    9.49
   2   7  11   54.08    8.62
  -2  -7 -12  105.17   14.20
   2   7  12  106.46   11.64
  -2  -7 -13   -0.60    4.88
   2   7  13    3.37    3.68
  -2  -7 -14  134.12   14.48
   2   7  14  125.38   11.12
  -2  -7 -15   19.67    8.59
   2   7  15   18.65    4.47
  -2  -7 -15   27.51    6.74
   2   7  16   91.68    8.56
   2   7  16   78.53    6.64
  -2  -7 -16  105.54   14.58
  -2  -7 -17  116.29    9.77
  -2  -8  13    0.33    1.79
  -2  -8  12  381.92   21.65
  -2  -8  12  383.50   20.20
  -2  -8  11   89.96   12.30
  -2  -8  11   81.21   11.00
  -2  -8  10   14.09    6.92
  -2  -8  10    6.27    6.14
  -2  -8   9  326.96   25.59
  -2  -8   9  332.95   25.73
  -2  -8   8   36.86    9.89
  -2  -8   8   45.81   11.77
  -2  -8   7  494.35   33.73
  -2  -8   7  544.46   35.75
   2   8  -6  253.41   52.48
   2   8  -6  306.14   55.56
  -2  -8   6  275.72   24.49
  -2  -8   6  302.85   25.38
   2   8  -5   34.29   18.83
  -2  -8   5   27.12    9.17
  -2  -8   5   33.60    8.95
  -2  -8   5   35.21   12.30
   2   8  -5   29.08   23.21
  -2  -8   5   26.46   12.89
  -2  -8   5   22.53    8.01
   2   8  -4  637.18   69.11
  -2  -8   4  613.95   34.06
  -2  -8   4  658.49   51.25
  -2  -8   4  694.11   35.34
  -2  -8   4  696.83   55.43
  -2  -8   4  677.20   37.61
   2   8  -4  657.80   73.04
  -2  -8   4  634.15   35.15
  -2  -8   3  447.07   28.49
  -2  -8   3  434.77   40.74
  -2  -8   3  432.59   41.40
   2   8  -3  442.54   51.47
  -2  -8   3  415.34   27.55
  -2  -8   3  393.50   26.51
  -2  -8   3  425.23   27.65
  -2  -8   2  400.16   26.03
  -2  -8   2  401.87   27.85
  -2  -8   2  401.86   39.39
  -2  -8   2  419.73   39.42
   2   8  -2  452.58   39.53
  -2  -8   2  431.55   26.58
  -2  -8   2  384.39   24.73
   2   8  -2  422.09   46.05
  -2  -8   1  436.34   25.89
   2   8  -1  419.44   37.50
  -2  -8   1  400.21   39.29
  -2  -8   1  452.37   41.43
   2   8  -1  431.44   45.00
  -2  -8   0  131.64   20.78
   2   8   0  132.45   23.32
   2   8   0  124.39   20.44
  -2  -8   0  121.64   20.78
  -2  -8  -1  662.37   43.88
   2   8   1  668.12   45.98
   2   8   1  698.91   53.93
   2   8   1  672.20   49.47
  -2  -8  -2 1546.77   65.09
   2   8   2 1469.42   72.07
   2   8   2 1408.20   74.89
   2   8   3   96.44   21.87
   2   8   3   88.38   17.89
  -2  -8  -3   66.77   15.56
  -2  -8  -4 1242.06   42.54
  -2  -8  -4 1097.03   61.93
   2   8   4 1216.76   75.29
   2   8   4 1124.69   66.97
  -2  -8  -5  118.35   21.07
  -2  -8  -5   99.21   12.02
   2   8   5   84.24   21.78
   2   8   5   73.17   19.61
  -2  -8  -6  140.97   13.08
  -2  -8  -6  119.57   12.85
  -2  -8  -6  147.08   15.41
  -2  -8  -6  110.06   20.21
   2   8   6  150.63   28.38
  -2  -8  -7  321.25   22.75
   2   8   7  365.66   49.08
  -2  -8  -7  361.45   38.00
  -2  -8  -7  359.34   21.79
   2   8   8    1.14   10.12
  -2  -8  -8    5.48    7.26
  -2  -8  -8   -3.01    4.58
   2   8   9  567.76   60.39
  -2  -8  -9  527.03   28.88
  -2  -8  -9  471.04   27.09
  -2  -8 -10   87.40   13.76
  -2  -8 -10   79.11   11.95
  -2  -8 -11   91.60   13.13
  -2  -8 -12  137.12   15.40
  -2  -8 -13  124.04   14.41
  -2  -8 -14   70.75   10.62
  -2  -8 -15  221.86   21.13
  -2  -8 -15  200.89   15.78
  -2  -8 -16    2.46    3.32
  -2  -9  12  120.18    8.36
  -2  -9  11  277.92   14.50
  -2  -9  11  291.72   17.41
  -2  -9  10   92.00   11.86
  -2  -9  10   94.00   12.52
  -2  -9   9  104.45   14.42
  -2  -9   9   85.41   12.92
  -2  -9   8  229.89   21.57
  -2  -9   8  245.95   23.03
  -2  -9   7   15.10    7.21
  -2  -9   7   10.20    7.72
  -2  -9   6  604.30   31.88
  -2  -9   6  511.38   33.35
  -2  -9   6  582.30   36.41
  -2  -9   5  201.63   19.29
  -2  -9   5  190.41   20.12
  -2  -9   5  181.78   20.05
   2   9  -4   -1.24   13.94
  -2  -9   4    3.61    7.59
  -2  -9   4   -1.88    5.33
  -2  -9   4   -5.03    7.93
  -2  -9   4    1.21    5.45
  -2  -9   3  537.79   32.70
   2   9  -3  528.69   63.02
  -2  -9   3  521.36   32.58
  -2  -9   3  503.97   45.93
   2   9  -3  510.07   66.60
  -2  -9   3  533.68   50.11
  -2  -9   2  133.76   15.86
  -2  -9   2  122.37   22.32
  -2  -9   2  140.28   26.05
  -2  -9   2  152.76   17.22
   2   9  -2  121.19   32.66
   2   9  -2  169.95   33.37
  -2  -9   1  286.13   23.22
  -2  -9   1  299.23   20.71
  -2  -9   1  305.20   23.31
   2   9  -1  347.10   43.16
  -2  -9   1  301.18   36.48
  -2  -9   1  317.02   35.36
  -2  -9   0  433.30   40.38
  -2  -9   0  362.69   26.10
  -2  -9   0  369.91   25.26
  -2  -9   0  323.68   22.02
   2   9   0  394.00   45.43
  -2  -9  -1   19.60    6.00
  -2  -9  -1   30.77    8.70
  -2  -9  -1   34.20    9.45
   2   9   1   15.13    8.58
   2   9   1   23.63   11.45
  -2  -9  -2  897.10   37.05
  -2  -9  -2  935.33   40.13
  -2  -9  -2  833.66   35.94
   2   9   2  917.46   64.30
   2   9   2  938.22   66.90
   2   9   2  940.48   61.19
  -2  -9  -3  611.52   30.23
   2   9   3  561.50   50.14
  -2  -9  -3  661.65   33.07
   2   9   3  574.37   52.53
  -2  -9  -3  558.19   29.24
  -2  -9  -4  198.36   18.46
  -2  -9  -4  169.81   26.60
   2   9   4  201.74   33.53
  -2  -9  -4  185.99   17.38
  -2  -9  -4  167.54   15.47
  -2  -9  -4  153.61   15.12
  -2  -9  -5  867.55   60.99
   2   9   5  844.78   71.40
  -2  -9  -5  873.62   37.57
  -2  -9  -5  828.16   34.17
  -2  -9  -5  829.82   34.24
  -2  -9  -6  204.38   18.80
   2   9   6  179.43   35.16
  -2  -9  -6  243.20   32.63
  -2  -9  -6  226.41   17.01
  -2  -9  -6  220.74   18.81
  -2  -9  -6  227.03   18.41
   2   9   6  194.05   33.30
  -2  -9  -7  452.49   27.71
  -2  -9  -7  440.65   45.25
   2   9   7  423.50   52.97
  -2  -9  -7  417.55   26.38
  -2  -9  -7  494.01   25.89
   2   9   7  429.83   56.66
  -2  -9  -8  779.57   37.32
  -2  -9  -8  808.09   34.51
  -2  -9  -8  781.98   35.93
  -2  -9  -9    6.05    5.81
  -2  -9  -9   -4.06    4.95
  -2  -9 -10  557.15   31.99
  -2  -9 -10  499.18   28.32
  -2  -9 -11  313.31   22.67
  -2  -9 -11  329.81   22.63
  -2  -9 -12   49.07    9.56
  -2  -9 -13  196.12   18.35
  -2  -9 -13  234.41   18.17
  -2  -9 -14   46.44    9.03
  -2  -9 -14   40.56    7.55
  -2  -9 -15  148.54   13.18
  -2 -10  10  216.14   12.13
  -2 -10  10  247.38   15.45
  -2 -10   9   55.18    8.11
  -2 -10   9   47.63    8.40
  -2 -10   8   32.40    5.76
  -2 -10   8   49.34   10.20
  -2 -10   7   87.17    9.89
  -2 -10   7  102.16   16.00
  -2 -10   6   69.90   10.31
  -2 -10   6   74.65   10.27
  -2 -10   6   62.52   12.03
  -2 -10   5  407.51   26.52
  -2 -10   5  369.00   21.35
  -2 -10   5  373.07   27.65
  -2 -10   4  186.59   19.25
  -2 -10   4  179.07   19.70
  -2 -10   3    0.90    6.37
  -2 -10   3    3.74    6.88
  -2 -10   2  427.20   29.46
  -2 -10   2  446.23   29.72
  -2 -10   1   67.62   11.95
  -2 -10   1   67.09   12.81
  -2 -10   1   65.31   11.97
  -2 -10   0  389.91   24.28
  -2 -10   0  422.78   28.95
  -2 -10   0  451.61   28.69
  -2 -10  -1  698.83   36.27
  -2 -10  -1  704.27   34.50
  -2 -10  -2   45.43   10.22
  -2 -10  -2   44.74   10.76
  -2 -10  -2   45.02   10.27
  -2 -10  -3  519.59   30.17
  -2 -10  -3  552.31   32.65
  -2 -10  -3  543.16   29.27
  -2 -10  -4   97.10   13.40
  -2 -10  -4  107.88   15.37
  -2 -10  -4   97.05   13.62
   2  10   5   98.81   25.87
  -2 -10  -5   96.27   14.61
   2  10   5  105.99   29.11
  -2 -10  -5  103.49   12.55
  -2 -10  -5   98.31   13.88
  -2 -10  -6  198.13   19.58
   2  10   6  145.54   31.31
  -2 -10  -6  196.49   18.06
  -2 -10  -6  210.63   19.03
  -2 -10  -7   54.91    8.71
  -2 -10  -7   48.93    9.86
  -2 -10  -7   62.99   11.95
  -2 -10  -8   99.03   13.67
  -2 -10  -8  109.98   13.13
  -2 -10  -8  105.56   14.29
  -2 -10  -9  271.77   22.82
  -2 -10  -9  270.01   21.31
  -2 -10  -9  306.85   22.74
  -2 -10 -10    2.49    4.02
  -2 -10 -10   -1.32    4.77
  -2 -10 -10    4.87    5.05
  -2 -10 -11  428.80   24.79
  -2 -10 -11  377.49   26.37
  -2 -10 -12   73.33   10.12
  -2 -10 -12   70.58   11.57
  -2 -10 -13   62.08    8.98
  -2 -10 -13   62.80    9.98
  -2 -10 -14  102.40    9.99
  -2 -10 -14   85.46    9.84
  -2 -11   9  101.83    9.56
  -2 -11   8    9.64    5.04
  -2 -11   8    7.44    2.97
  -2 -11   7  127.29   13.76
  -2 -11   7  118.84    9.69
  -2 -11   6   99.43   13.76
  -2 -11   6  110.47   11.58
  -2 -11   5   93.69   13.31
  -2 -11   5  107.83   13.06
  -2 -11   4  523.44   31.13
  -2 -11   4  517.25   29.75
  -2 -11   3  152.27   17.33
  -2 -11   3  183.61   19.78
  -2 -11   2  284.37   23.37
  -2 -11   2  283.74   24.38
  -2 -11   1  509.92   31.52
  -2 -11   1  539.63   28.29
  -2 -11   1  488.89   31.26
  -2 -11   0   32.83   10.37
  -2 -11   0   38.84    9.66
  -2 -11   0   24.18    8.19
  -2 -11  -1 1203.74   46.49
  -2 -11  -1 1181.78   47.64
  -2 -11  -2   70.76   12.17
  -2 -11  -2   75.28   12.02
  -2 -11  -2   94.69   14.40
  -2 -11  -3  609.45   31.75
  -2 -11  -3  585.10   31.86
  -2 -11  -3  693.92   36.71
  -2 -11  -4  285.08   21.39
  -2 -11  -4  270.91   22.47
  -2 -11  -5    8.16    6.51
  -2 -11  -5    4.40    6.75
  -2 -11  -6  245.38   21.22
  -2 -11  -6  241.13   18.77
  -2 -11  -7  420.24   27.10
  -2 -11  -7  396.65   24.87
  -2 -11  -8   32.35    9.16
  -2 -11  -8   36.10    8.30
  -2 -11  -9  142.16   15.91
  -2 -11  -9  161.15   17.10
  -2 -11 -10   98.49   13.59
  -2 -11 -10  112.13   13.27
  -2 -11 -10  105.34   11.61
  -2 -11 -11   22.16    5.96
  -2 -11 -11   17.17    6.07
  -2 -11 -11   23.34    6.53
  -2 -11 -12  172.28   13.12
  -2 -11 -12  161.60   14.16
  -2 -11 -13    1.78    2.56
  -2 -11 -13   11.40    4.06
  -2 -12   7    6.23    3.48
  -2 -12   6  355.76   21.31
  -2 -12   5   66.84   10.53
  -2 -12   5   92.21   10.27
  -2 -12   4   66.05   10.37
  -2 -12   4   75.88   10.07
  -2 -12   3  363.78   24.56
  -2 -12   3  381.79   24.03
  -2 -12   2   85.88   13.05
  -2 -12   2  106.69   15.24
  -2 -12   1  302.32   22.29
  -2 -12   1  320.38   23.99
  -2 -12   0  592.27   31.42
  -2 -12   0  595.51   30.40
  -2 -12   0  583.33   32.73
  -2 -12  -1   12.59    6.25
  -2 -12  -1   14.86    6.35
  -2 -12  -1   22.90    8.17
  -2 -12  -2  642.31   32.52
  -2 -12  -2  660.57   34.98
  -2 -12  -3   52.83   10.16
  -2 -12  -3   46.57   10.01
  -2 -12  -4  127.55   15.10
  -2 -12  -4  112.35   14.56
  -2 -12  -5  239.49   20.22
  -2 -12  -6  125.17   15.19
  -2 -12  -7  325.28   23.10
  -2 -12  -7  312.92   19.58
  -2 -12  -8  159.84   15.90
  -2 -12  -8  140.20   13.57
  -2 -12  -9   72.24   11.07
  -2 -12  -9   62.23    9.19
  -2 -12 -10  163.00   14.89
  -2 -12 -10  165.82   15.02
  -2 -12 -11   25.44    5.69
  -2 -12 -12   83.65    8.25
  -2 -13   5  196.88   13.45
  -2 -13   4    9.88    5.13
  -2 -13   3   48.17    8.04
  -2 -13   3   60.63    8.29
  -2 -13   2   94.93   10.75
  -2 -13   2  113.38   12.57
  -2 -13   1    4.32    4.47
  -2 -13   1    9.42    5.97
  -2 -13   0  178.67   15.59
  -2 -13  -1   24.50    7.79
  -2 -13  -1   26.14    7.45
  -2 -13  -2   15.63    6.22
  -2 -13  -2   12.09    5.76
  -2 -13  -3  200.42   16.40
  -2 -13  -3  153.30   15.07
  -2 -13  -4    0.28    5.59
  -2 -13  -5  200.36   17.14
  -2 -13  -6  159.60   15.41
  -2 -13  -7    7.71    5.68
  -2 -13  -8  270.63   19.16
  -2 -13  -9   28.42    6.61
  -2 -13 -10   28.89    5.41
  -2 -14   3   47.76    6.37
  -2 -14   2  319.07   16.06
  -2 -14   1   46.58    6.78
  -2 -14   0  128.53   11.13
  -2 -14  -1  172.31   13.15
  -2 -14  -2   15.87    7.81
  -2 -14  -3   65.22    8.68
  -2 -14  -4  128.70   12.02
  -2 -14  -5   14.03    5.83
  -2 -14  -6  103.51   10.71
  -2 -14  -7   31.04    5.93
  -2 -14  -8   43.20    6.63
   3 -11  -8  120.68   10.37
   3 -11  -7   39.74    8.33
   3 -11  -7   22.07    4.58
   3 -11  -6   29.38    5.89
   3 -11  -6   29.46    5.87
   3 -11  -5  255.45   16.43
   3 -11  -5  227.73   15.17
   3 -11  -4   16.48    4.90
   3 -11  -4   14.76    4.65
   3 -11  -3  129.73   12.11
   3 -11  -3  121.85   11.66
   3 -11  -2  177.83   13.95
   3 -11  -1   35.91    7.63
   3 -11  -1   30.15    6.32
   3 -11   0  211.21   16.50
   3 -11   0  186.14   13.75
   3 -11   1   43.69    8.05
   3 -11   1   29.57    5.86
   3 -11   2   10.30    4.52
   3 -11   3  182.42   14.45
   3 -11   4   16.11    5.18
   3 -11   5  202.21   12.48
   3 -10 -11    2.16    2.37
   3 -10 -10  142.58   11.83
   3 -10  -9   45.38    7.63
   3 -10  -8  108.53   12.70
   3 -10  -7  534.28   27.93
   3 -10  -6    2.62    3.72
   3 -10  -5  352.70   28.11
   3 -10  -5  388.14   23.78
   3 -10  -4  238.21   25.41
   3 -10  -4  269.05   19.91
   3 -10  -3   21.50    9.56
   3 -10  -3   43.56   10.15
   3 -10  -3   34.12    7.70
   3 -10  -3   24.18    6.48
   3 -10  -2  332.56   28.35
   3 -10  -2  371.69   24.50
   3 -10  -2  333.54   22.29
   3 -10  -2  373.53   22.68
   3 -10  -1   35.88    8.23
   3 -10  -1   37.43    8.95
   3 -10  -1   35.90    8.13
   3 -10  -1   34.45    7.91
   3 -10   0  103.97   14.17
   3 -10   0  113.72   13.03
   3 -10   0   92.43   12.01
   3 -10   1  245.27   20.62
   3 -10   1  252.26   18.16
   3 -10   1  230.07   17.75
   3 -10   2   34.13    8.28
   3 -10   2   40.03    7.51
   3 -10   2   32.17    7.01
   3 -10   3  166.96   16.59
   3 -10   3  178.76   14.06
   3 -10   4  162.68   16.10
   3 -10   4  184.13   13.44
   3 -10   5   19.04    5.95
   3 -10   6  300.63   18.39
   3 -10   7  113.59    9.81
   3  -9 -12  143.36   11.65
   3  -9 -11   99.17   10.55
   3  -9 -10   33.76    7.52
   3  -9  -9  264.55   20.74
   3  -9  -8  101.46   14.53
   3  -9  -7  204.94   19.37
   3  -9  -7  176.59   18.93
   3  -9  -6  418.94   26.80
   3  -9  -6  346.12   28.82
   3  -9  -6  440.46   28.33
   3  -9  -5   -3.37    8.23
   3  -9  -5   -4.49    4.71
   3  -9  -5    3.01    6.40
   3  -9  -4  176.05   18.30
   3  -9  -4  195.15   19.59
   3  -9  -4  169.15   22.54
   3  -9  -4  218.94   19.17
   3  -9  -3  190.24   18.13
   3  -9  -3  213.13   20.26
   3  -9  -3  189.54   23.14
   3  -9  -3  206.52   20.04
   3  -9  -2    5.42    6.29
   3  -9  -2    7.77    7.00
   3  -9  -2   12.87    9.27
   3  -9  -2   10.67    5.92
   3  -9  -2   10.25    5.55
   3  -9  -1  661.11   32.89
   3  -9  -1  612.54   31.26
   3  -9  -1  659.10   32.83
   3  -9  -1  625.86   39.85
   3  -9  -1  639.56   35.23
   3  -9  -1  741.50   36.63
   3  -9   0    3.24    7.11
   3  -9   0   19.95    7.54
   3  -9   0   22.71   10.35
   3  -9   0   12.14    5.88
   3  -9   0    5.35    5.57
   3  -9   0   18.89    7.31
   3  -9   1  387.63   25.02
   3  -9   1  376.00   31.21
   3  -9   1  396.76   31.38
   3  -9   1  393.88   28.22
   3  -9   1  416.19   25.65
   3  -9   2  188.72   17.89
   3  -9   2  205.76   22.74
   3  -9   2  181.61   16.71
   3  -9   2  173.78   19.40
   3  -9   3    0.79    4.63
   3  -9   3   -6.82    6.88
   3  -9   3   -1.46    4.38
   3  -9   3    4.23    5.17
   3  -9   4  115.26   13.69
   3  -9   4  117.49   17.56
   3  -9   4  116.26   12.80
   3  -9   4  126.43   16.69
   3  -9   5  194.86   19.81
   3  -9   5  172.20   14.44
   3  -9   5  168.90   18.75
   3  -9   6   79.24   12.70
   3  -9   6   86.90   12.87
   3  -9   7  266.52   19.33
   3  -9   7  246.85   18.14
   3  -9   8   47.65    7.75
   3  -9   9   68.12    7.72
   3  -8 -13   98.29    8.67
   3  -8 -13  109.33   10.57
   3  -8 -12    0.47    2.38
   3  -8 -12   -3.28    3.64
   3  -8 -11  187.18   14.85
   3  -8 -11  216.51   18.10
   3  -8 -10   33.73    7.47
   3  -8 -10   31.77    8.12
   3  -8  -9  211.60   18.23
   3  -8  -9  185.57   18.72
   3  -8  -8  153.82   19.04
   3  -8  -7   -1.14    6.21
   3  -8  -7    5.03    7.64
   3  -8  -7   10.99    6.78
   3  -8  -6   70.01   15.34
   3  -8  -6   75.64   12.54
   3  -8  -6   80.13   14.01
   3  -8  -5  241.38   21.01
   3  -8  -5  269.12   30.02
   3  -8  -5  278.40   24.51
   3  -8  -4   -7.04    7.81
   3  -8  -4   -0.92    7.15
   3  -8  -4    6.79    5.53
   3  -8  -4    4.83    5.63
   3  -8  -3  418.97   27.39
   3  -8  -3  455.79   27.33
   3  -8  -3  458.69   28.10
   3  -8  -3  436.62   34.29
   3  -8  -3  488.98   31.98
   3  -8  -2  486.13   33.88
   3  -8  -2  461.82   28.59
   3  -8  -2  526.74   29.44
   3  -8  -2  475.36   35.45
   3  -8  -2  525.35   31.51
   3  -8  -2  524.28   32.33
   3  -8  -1  550.36   36.27
   3  -8  -1  531.94   30.67
   3  -8  -1  578.05   30.59
   3  -8  -1  551.33   37.67
   3  -8  -1  592.89   34.15
   3  -8  -1  597.20   34.68
   3  -8   0  632.34   33.11
   3  -8   0  558.25   36.63
   3  -8   0  591.45   34.98
   3  -8   0  593.50   39.19
   3  -8   0  596.47   31.39
   3  -8   1   32.14   12.46
   3  -8   1   32.00    9.10
   3  -8   1   37.28   11.27
   3  -8   1   32.62    8.77
   3  -8   1   33.00   10.95
   3  -8   1   33.39    9.14
   3  -8   2  191.66   19.16
   3  -8   2  216.79   23.45
   3  -8   2  205.09   22.95
   3  -8   2  210.76   22.49
   3  -8   2  215.01   19.03
   3  -8   3  254.39   21.39
   3  -8   3  253.09   26.29
   3  -8   3  256.93   20.09
   3  -8   3  246.16   24.34
   3  -8   4   10.24    5.84
   3  -8   4    0.02    8.72
   3  -8   4   14.12    8.06
   3  -8   4    3.11    5.88
   3  -8   5  463.40   28.22
   3  -8   5  442.32   31.62
   3  -8   5  449.01   25.68
   3  -8   5  433.26   31.42
   3  -8   6   66.50   12.60
   3  -8   6   69.86   10.15
   3  -8   6   66.62   13.63
   3  -8   7  309.55   24.35
   3  -8   7  329.08   24.22
   3  -8   8  265.10   20.45
   3  -8   8  261.60   19.72
   3  -8   9   15.82    5.46
   3  -8   9   13.36    5.14
   3  -8  10   50.97    7.40
   3  -7 -14   -1.21    2.79
   3  -7 -14    1.45    2.49
   3  -7 -13  183.76   15.17
   3  -7 -12   48.73    9.36
   3  -7 -11  168.38   17.67
   3  -7 -10  210.78   20.16
   3  -7  -9   -8.14    6.27
   3  -7  -8  509.64   31.47
   3  -7  -8  592.28   37.07
   3  -7  -7  225.27   23.75
   3  -7  -7  233.97   21.58
   3  -7  -7  288.20   24.46
  -3   7   6   -1.39   10.05
   3  -7  -6    9.47    8.94
   3  -7  -6    0.83    8.08
   3  -7  -6   -4.46    6.00
  -3   7   6    0.34   17.66
   3  -7  -6    2.68   10.07
   3  -7  -5  647.75   58.16
   3  -7  -5  707.73   39.45
   3  -7  -5  617.96   33.08
   3  -7  -5  709.72   45.94
   3  -7  -5  654.92   32.11
  -3   7   5  560.72   60.40
   3  -7  -4  304.14   40.76
   3  -7  -4  300.39   23.16
   3  -7  -4  341.20   25.87
   3  -7  -4  317.58   23.52
   3  -7  -4  319.96   28.55
  -3   7   4  270.58   36.34
  -3   7   4  281.18   41.36
   3  -7  -3  700.19   33.68
   3  -7  -3  664.09   35.63
   3  -7  -3  682.68   36.67
   3  -7  -3  616.59   32.99
   3  -7  -3  683.46   31.98
   3  -7  -3  706.18   42.82
   3  -7  -3  709.69   58.64
  -3   7   3  593.03   51.52
   3  -7  -2  549.89   30.35
   3  -7  -2  560.33   34.05
   3  -7  -2  552.40   28.87
   3  -7  -2  571.73   36.65
   3  -7  -2  556.73   51.58
   3  -7  -2  565.14   29.99
   3  -7  -2  536.79   30.75
   3  -7  -1   12.93    6.21
   3  -7  -1   14.72    7.66
   3  -7  -1   17.34    7.65
   3  -7  -1   14.07    7.14
   3  -7  -1   13.46    6.17
   3  -7  -1    7.46    6.87
   3  -7  -1    9.14    7.14
   3  -7  -1   23.79   14.99
   3  -7   0  219.25   32.87
   3  -7   0  229.63   21.06
   3  -7   0  239.55   24.19
   3  -7   0  217.20   22.45
   3  -7   0  222.05   18.87
   3  -7   0  239.14   35.30
   3  -7   0  283.81   23.38
   3  -7   0  226.44   19.00
   3  -7   1  538.50   28.73
   3  -7   1  495.89   33.26
   3  -7   1  557.33   29.85
   3  -7   1  480.97   31.25
   3  -7   1  542.40   35.71
   3  -7   1  542.21   53.54
   3  -7   2   -5.10    7.46
   3  -7   2    3.06    6.46
   3  -7   2    2.13    5.08
   3  -7   2   -1.31    6.59
   3  -7   2   -2.30    4.79
   3  -7   2   -5.72    7.30
   3  -7   2    0.45    4.91
   3  -7   3  514.59   30.02
   3  -7   3  466.00   35.12
   3  -7   3  501.91   28.36
   3  -7   3  501.30   55.52
   3  -7   3  479.07   34.37
   3  -7   3  465.71   32.34
   3  -7   4  462.58   27.00
   3  -7   4  445.38   33.53
   3  -7   4  420.69   31.10
   3  -7   4  459.25   35.38
   3  -7   4  474.37   28.82
   3  -7   5  247.38   20.46
   3  -7   5  242.17   24.36
   3  -7   5  238.93   24.03
   3  -7   5  263.16   22.05
   3  -7   6  778.30   34.42
   3  -7   6  806.69   45.52
   3  -7   6  800.12   42.13
   3  -7   7    5.62    6.17
   3  -7   7   -6.85    6.72
   3  -7   8  169.34   18.39
   3  -7   8  161.29   17.99
   3  -7   9  244.60   19.38
   3  -7   9  234.29   18.92
   3  -7   9  225.80   19.86
   3  -7  10    9.80    6.02
   3  -7  10   -1.35    4.32
   3  -7  11  145.78   12.67
   3  -6 -15  204.36   13.37
   3  -6 -15  182.20   12.15
   3  -6 -14  384.49   20.86
   3  -6 -13    4.71    3.58
   3  -6 -12  268.14   21.57
   3  -6 -11   18.88    7.13
   3  -6 -10  149.79   17.37
   3  -6  -9  307.13   25.34
   3  -6  -8   23.37    8.85
   3  -6  -8   26.40    8.72
  -3   6   8   33.49   17.11
   3  -6  -8   37.01   18.09
   3  -6  -8   32.68   10.31
   3  -6  -7  264.84   22.59
   3  -6  -7  258.29   37.81
  -3   6   7  223.04   38.54
   3  -6  -7  265.20   39.41
   3  -6  -7  234.74   21.22
   3  -6  -6 1007.23   45.41
  -3   6   6  741.43   68.65
   3  -6  -6  916.28   68.60
  -3   6   6  822.67   70.76
   3  -6  -6  929.60   74.82
   3  -6  -6  833.14   37.74
   3  -6  -5   76.25   12.68
  -3   6   5   69.06   21.90
   3  -6  -5   68.97   11.46
   3  -6  -5   70.08   19.15
  -3   6   5   46.22   16.43
   3  -6  -4 1522.19   51.29
  -3   6   4 1222.67   74.52
   3  -6  -4 1394.99   44.14
   3  -6  -4 1461.74   44.29
   3  -6  -4 1419.07   79.39
   3  -6  -4 1331.11   45.70
   3  -6  -3   12.47    9.33
   3  -6  -3   12.55    5.28
   3  -6  -3   11.40    6.63
   3  -6  -3   13.65    7.30
   3  -6  -3   16.62    5.95
   3  -6  -3   14.60    8.17
  -3   6   3   12.41   11.45
   3  -6  -2  261.91   33.36
   3  -6  -2  256.26   19.75
   3  -6  -2  217.58   19.12
   3  -6  -2  251.35   21.18
  -3   6   2  246.64   30.63
  -3   6   2  258.36   28.88
   3  -6  -2  262.87   18.67
   3  -6  -2  263.75   19.89
   3  -6  -1  341.78   37.21
   3  -6  -1  332.82   22.70
   3  -6  -1  304.12   21.58
   3  -6  -1  325.27   20.94
  -3   6   1  322.77   33.75
  -3   6   1  322.81   32.10
   3  -6  -1  341.37   38.33
   3  -6  -1  343.04   21.97
   3  -6  -1  332.95   24.94
   3  -6   0  102.88   21.63
   3  -6   0   92.00   12.46
   3  -6   0   98.95   20.58
   3  -6   0  103.06   14.03
  -3   6   0  111.09   20.34
   3  -6   0   79.09   13.60
   3  -6   0   91.82   11.90
   3  -6   1  292.77   34.72
   3  -6   1  299.05   25.01
   3  -6   1  291.93   20.39
   3  -6   1  289.73   36.60
   3  -6   1  283.43   22.62
   3  -6   1  267.64   22.55
   3  -6   1  286.09   20.18
  -3   6  -1  266.32   34.27
   3  -6   2  597.72   29.40
   3  -6   2  542.98   33.75
   3  -6   2  608.30   30.81
   3  -6   2  558.41   33.17
   3  -6   2  640.62   36.16
   3  -6   2  616.29   54.86
   3  -6   3   10.13    6.44
   3  -6   3    6.50    6.50
   3  -6   3    5.80    5.04
   3  -6   3   10.71    6.36
   3  -6   3    2.99    8.44
   3  -6   3    5.80    7.70
   3  -6   3   11.93    6.68
   3  -6   4  834.48   41.90
   3  -6   4  730.94   39.51
   3  -6   4  843.87   36.48
   3  -6   4  916.35   48.50
   3  -6   4  862.31   38.63
   3  -6   4  824.02   67.85
  -3   6  -4  871.44   75.08
   3  -6   5  159.35   20.22
   3  -6   5  171.35   17.10
   3  -6   5  178.13   18.18
   3  -6   5  170.12   19.94
  -3   6  -5  192.85   38.84
   3  -6   5  170.19   31.38
  -3   6  -6  778.65   87.52
   3  -6   6  701.68   66.48
   3  -6   6  715.53   35.40
   3  -6   6  685.10   39.71
   3  -6   6  648.11   40.39
   3  -6   7  360.66   25.07
   3  -6   7  402.01   31.61
   3  -6   7  403.82   29.15
   3  -6   8   -0.38    7.05
   3  -6   8    2.70    5.83
   3  -6   8   10.89    7.01
   3  -6   9  205.52   19.52
   3  -6   9  186.10   18.52
   3  -6   9  185.87   20.11
   3  -6  10  221.93   18.37
   3  -6  10  225.32   20.06
   3  -6  11   18.11    6.01
   3  -6  11   17.01    6.56
   3  -6  12  221.25   14.94
   3  -6  12  210.81   15.01
   3  -5 -15   31.66    5.95
   3  -5 -15   38.29    9.41
   3  -5 -14  202.97   22.07
   3  -5 -14  221.91   17.20
   3  -5 -13   39.95    8.94
   3  -5 -13   37.28   11.73
   3  -5 -12    8.63    5.21
   3  -5 -12    8.86    9.67
   3  -5 -11   50.20   10.90
   3  -5 -11   70.60   17.84
   3  -5 -10    2.26    4.37
   3  -5 -10    2.15    8.58
   3  -5  -9  337.95   47.19
   3  -5  -9  317.45   22.83
  -3   5   9  328.13   45.61
   3  -5  -9  326.73   47.72
   3  -5  -9  250.81   22.14
   3  -5  -8  570.17   31.39
   3  -5  -8  513.39   56.89
  -3   5   8  504.45   56.69
   3  -5  -8  446.68   52.83
   3  -5  -8  517.19   32.65
   3  -5  -7   30.33   10.31
   3  -5  -7   16.49   11.03
  -3   5   7    4.60   11.82
   3  -5  -7   28.46   15.68
   3  -5  -7   10.39    4.48
   3  -5  -6  780.87   38.83
  -3   5   6  657.20   60.65
   3  -5  -6  688.89   55.74
   3  -5  -6  669.95   32.66
   3  -5  -6  664.89   57.12
   3  -5  -5  294.25   20.45
   3  -5  -5  323.67   24.29
   3  -5  -5  290.56   34.90
  -3   5   5  301.92   32.19
   3  -5  -5  307.88   37.50
  -3   5   4  235.62   31.15
   3  -5  -4  282.59   33.11
  -3   5   4  267.93   29.31
   3  -5  -4  308.25   35.48
  -3   5   3 1124.44   64.36
   3  -5  -3 1142.08   64.06
  -3   5   3 1205.22   61.34
   3  -5  -3 1233.57   61.56
  -3   5   2  306.18   31.38
   3  -5  -2  309.81   33.05
   3  -5  -2  303.09   32.05
  -3   5   2  277.01   29.36
  -3   5   2  286.13   30.25
  -3   5   1 1370.25   66.31
   3  -5  -1 1375.59   67.93
   3  -5  -1 1416.12   70.61
  -3   5   1 1457.03   65.64
  -3   5   0 1039.77   59.39
   3  -5   0 1124.06   63.53
  -3   5   0 1093.13   54.33
   3  -5   0 1204.06   62.49
   3  -5   1  275.38   32.72
  -3   5  -1  270.01   25.89
   3  -5   1  272.43   30.05
   3  -5   2 1785.75   86.05
  -3   5  -2 1948.36   89.14
   3  -5   3  126.09   14.03
   3  -5   3  139.12   14.13
   3  -5   3  109.83   15.08
   3  -5   3  120.72   24.35
   3  -5   3  106.35   14.30
  -3   5  -3  134.78   25.69
   3  -5   4  224.07   23.20
   3  -5   4  216.05   18.28
   3  -5   4  199.96   31.56
   3  -5   4  205.47   19.96
   3  -5   4  156.90   18.29
  -3   5  -4  191.46   34.57
   3  -5   5  638.32   31.42
   3  -5   5  570.42   34.82
   3  -5   5  557.46   53.61
   3  -5   5  520.59   33.30
  -3   5  -5  622.48   66.16
   3  -5   6   92.49   14.71
   3  -5   6   95.42   13.31
   3  -5   6   85.65   22.49
   3  -5   6   87.93   12.94
  -3   5  -6  132.11   34.85
   3  -5   7  659.51   37.11
   3  -5   7  638.00   63.34
   3  -5   7  588.08   31.48
  -3   5  -7  680.10   75.59
   3  -5   8  663.45   37.38
   3  -5   8  626.56   34.73
   3  -5   8  627.82   38.35
   3  -5   9   -2.77    6.86
   3  -5   9   -3.42    5.77
   3  -5   9    4.30    5.85
   3  -5  10  270.27   21.85
   3  -5  10  275.72   24.78
   3  -5  11   71.97   11.53
   3  -5  11   69.82   12.30
   3  -5  12  126.77   13.68
   3  -5  12  145.01   14.01
   3  -5  13  200.80   14.36
   3  -5  13  186.46   14.00
   3  -4 -16  114.10   14.23
   3  -4 -15  100.80   15.95
   3  -4 -15  102.07   10.52
  -3   4  14   49.84    6.91
   3  -4 -14   58.84    9.45
   3  -4 -14   49.18   13.64
  -3   4  13  437.85   20.81
   3  -4 -13  408.24   26.36
   3  -4 -13  477.19   40.20
   3  -4 -12   24.03   11.35
   3  -4 -11  229.64   28.73
   3  -4 -10  224.71   20.48
   3  -4 -10  223.96   40.36
   3  -4 -10  216.51   34.59
   3  -4 -10  259.20   30.80
  -3   4  10  241.77   38.60
   3  -4  -9   -2.15    4.34
   3  -4  -9    0.29    7.31
   3  -4  -9   -8.08    9.12
   3  -4  -9   10.66    7.25
  -3   4   9    3.17    6.96
   3  -4  -8  739.66   33.64
   3  -4  -8  921.55   74.05
   3  -4  -8  903.62   51.67
  -3   4   8  736.87   62.34
   3  -4  -8  845.76   69.54
  -3   4   8  712.14   53.34
   3  -4  -7  393.44   44.30
   3  -4  -7  408.14   44.80
  -3   4   7  383.88   44.60
  -3   4   7  443.34   44.91
   3  -4  -7  448.90   27.20
   3  -4  -6   30.98   12.43
   3  -4  -6   32.43   12.63
  -3   4   6   30.65   11.37
   3  -4  -5 1570.08   75.37
   3  -4  -5 1532.82   77.27
  -3   4   5 1577.41   70.41
   3  -4  -4  935.44   55.01
  -3   4   4  951.01   53.59
   3  -4  -4  953.31   57.10
  -3   4   3 1033.97   56.78
  -3   4   3 1061.49   51.28
   3  -4  -3 1024.08   55.51
  -3   4   3 1008.36   53.31
   3  -4  -3 1124.80   61.03
  -3   4   2 1390.36   63.21
   3  -4  -2 1360.39   60.60
  -3   4   2 1391.94   62.38
  -3   4   2 1401.45   61.68
   3  -4  -2 1385.13   62.23
   3  -4  -2 1405.91   59.19
  -3   4   1   -1.26    6.04
   3  -4  -1    2.10    6.09
  -3   4   1   -1.58    4.69
   3  -4  -1   -1.02    4.75
   3  -4  -1    0.78    3.65
  -3   4   0 1106.71   57.32
   3  -4   0 1183.68   56.60
  -3   4   0 1271.23   50.75
   3  -4   0 1184.92   58.46
  -3   4   0 1199.64   52.49
  -3   4  -1  662.35   42.91
   3  -4   1  615.31   41.49
   3  -4   1  619.96   44.09
  -3   4  -1  601.15   35.94
   3  -4   2  264.03   27.71
  -3   4  -2  264.10   30.38
   3  -4   2  267.45   30.20
  -3   4  -2  259.08   23.22
  -3   4  -3  892.23   61.87
   3  -4   3  788.86   54.36
  -3   4  -3  806.04   40.30
   3  -4   4  204.91   29.82
  -3   4  -4  250.16   35.86
  -3   4  -5  708.25   65.67
   3  -4   5  698.70   56.21
   3  -4   5  747.48   31.43
   3  -4   6  201.78   32.20
   3  -4   6  203.88   17.07
   3  -4   6  242.03   18.67
   3  -4   6  262.98   22.25
  -3   4  -7  138.32   33.46
   3  -4   7  158.09   30.32
   3  -4   7  134.90   14.74
   3  -4   7  142.94   18.23
  -3   4  -8  184.30   37.83
   3  -4   8  185.59   20.06
   3  -4   8  184.75   19.66
   3  -4   8  216.31   39.30
   3  -4   9  480.18   30.45
   3  -4   9  485.13   29.65
   3  -4  10    6.11    5.84
   3  -4  11  431.11   27.34
   3  -4  12   16.20    6.21
   3  -4  12   18.07    6.67
   3  -4  13  281.70   19.48
   3  -4  13  292.01   20.28
   3  -4  14  213.15   15.09
   3  -3 -16    9.99    5.21
  -3   3  16    4.91    2.34
   3  -3 -15  300.99   18.24
  -3   3  15  288.39   15.40
   3  -3 -15  316.15   29.28
  -3   3  14  155.02   12.70
   3  -3 -14  142.69   22.90
  -3   3  13   93.87   11.05
   3  -3 -13  132.06   22.65
  -3   3  12  534.91   26.67
   3  -3 -12  668.20   49.78
  -3   3  11   11.35    5.54
   3  -3 -11    8.09    9.62
  -3   3  10  532.95   48.17
   3  -3 -10  560.39   32.10
   3  -3 -10  577.25   61.55
  -3   3  10  549.58   55.63
   3  -3 -10  653.18   48.57
   3  -3 -10  536.12   55.32
  -3   3  10  545.94   25.58
  -3   3   9  303.08   35.56
   3  -3  -9  322.95   23.69
   3  -3  -9  333.81   44.44
  -3   3   9  353.53   42.88
   3  -3  -9  414.95   37.62
   3  -3  -9  314.64   42.18
  -3   3   9  341.61   19.51
  -3   3   8    3.12    6.70
   3  -3  -8    0.06    4.14
  -3   3   8    3.22    7.35
   3  -3  -8    5.09    7.50
   3  -3  -8   23.70   12.79
   3  -3  -8    6.21    6.00
   3  -3  -7  477.40   46.21
  -3   3   7  445.84   42.85
   3  -3  -7  480.02   47.49
   3  -3  -6  442.23   42.27
  -3   3   6  439.62   38.97
   3  -3  -6  487.39   42.89
  -3   3   5  196.93   24.50
   3  -3  -5  231.41   27.67
  -3   3   5  204.90   21.27
   3  -3  -5  205.22   27.75
  -3   3   4 1232.25   57.19
   3  -3  -4 1195.87   58.07
  -3   3   4 1274.30   52.89
   3  -3  -4 1161.48   58.13
  -3   3   3  115.80   17.88
   3  -3  -3  112.33   17.49
   3  -3  -3  123.31   18.12
  -3   3   3  125.81   17.98
  -3   3   2 1206.33   53.70
  -3   3   2 1190.03   53.38
  -3   3   2 1264.99   55.02
   3  -3  -2 1161.76   50.47
   3  -3  -2 1157.99   51.55
   3  -3  -2 1138.24   50.12
  -3   3   1  929.55   44.68
  -3   3   1  945.61   47.99
   3  -3  -1  909.01   44.82
   3  -3  -1  933.59   45.76
  -3   3   1 1004.12   32.68
   3  -3  -1  987.04   44.11
  -3   3   0  274.20   23.10
  -3   3   0  261.33   25.41
  -3   3   0  259.39   20.94
   3  -3   0  258.39   23.65
   3  -3   0  285.31   21.88
   3  -3   0  267.85   24.97
  -3   3  -1 1549.42   54.05
  -3   3  -1 1611.61   60.05
   3  -3   1 1591.82   57.60
   3  -3   1 1581.39   41.43
   3  -3   1 1506.47   61.72
  -3   3  -2  808.17   38.49
  -3   3  -2  920.53   51.52
   3  -3   2  917.72   44.49
   3  -3   2  833.77   47.87
   3  -3   3  771.87   48.76
  -3   3  -3  693.91   49.26
  -3   3  -3  750.80   37.37
   3  -3   4 1156.55   62.70
  -3   3  -4 1229.83   72.32
  -3   3  -4 1100.59   46.85
  -3   3  -5   20.66   13.88
   3  -3   5   13.28    8.18
   3  -3   6  876.73   61.88
  -3   3  -6 1111.43   88.32
   3  -3   7  215.64   33.29
  -3   3  -7  254.65   42.11
   3  -3   7  203.84   18.34
   3  -3   7  241.12   20.92
   3  -3   8   14.85    6.06
   3  -3   8    5.91    5.30
  -3   3  -8    2.71    9.95
  -3   3  -8    8.85    3.96
   3  -3   8    4.09   10.28
   3  -3   9  696.32   64.18
   3  -3   9  709.09   37.03
  -3   3  -9  638.01   30.23
   3  -3   9  667.58   33.71
  -3   3  -9  719.95   74.09
   3  -3  10  400.63   26.49
  -3   3 -10  429.77   28.09
   3  -3  11  253.70   21.02
  -3   3 -11  231.21   19.55
   3  -3  12  329.90   23.45
   3  -3  13   27.35    8.09
   3  -3  14  190.49   15.77
   3  -3  14  181.48   15.56
   3  -3  15  185.16   13.69
   3  -2 -16   46.22   10.15
  -3   2  16   39.24    5.69
   3  -2 -15   26.39   10.87
  -3   2  15   13.26    4.33
   3  -2 -14  166.40   24.92
  -3   2  14  153.25   13.24
   3  -2 -13    1.34    8.37
  -3   2  13   11.81    4.75
   3  -2 -12  323.76   36.06
  -3   2  12  267.95   18.81
  -3   2  11  217.88   17.33
  -3   2  11  213.12   32.87
   3  -2 -11  223.77   40.15
  -3   2  11  231.65   35.29
   3  -2 -11  229.54   36.85
   3  -2 -11  279.37   34.31
   3  -2 -10    3.28    8.18
  -3   2  10    3.87    3.84
  -3   2  10   -3.63    5.77
   3  -2 -10    3.39    8.03
   3  -2 -10    3.62    6.70
  -3   2  10   -5.78    9.69
  -3   2   9  407.43   21.35
  -3   2   9  437.09   45.93
   3  -2  -9  403.64   45.46
   3  -2  -9  422.88   48.07
  -3   2   9  380.39   39.97
   3  -2  -9  518.93   42.62
   3  -2  -9  434.67   28.04
   3  -2  -8  449.53   47.39
   3  -2  -8  440.85   44.23
   3  -2  -8  428.60   49.15
  -3   2   8  444.16   44.61
  -3   2   8  389.58   39.38
   3  -2  -7  449.42   44.06
   3  -2  -7  485.10   45.04
  -3   2   7  403.22   32.15
   3  -2  -7  451.56   47.75
  -3   2   7  422.72   39.59
   3  -2  -6  669.93   49.38
   3  -2  -6  739.14   52.02
  -3   2   6  713.67   42.85
   3  -2  -6  683.98   49.84
  -3   2   6  672.66   46.67
   3  -2  -5   -6.99    7.82
  -3   2   5    3.31    5.72
   3  -2  -5    2.86    5.40
  -3   2   5    2.35    5.13
   3  -2  -4 1520.34   62.42
  -3   2   4 1580.23   62.28
   3  -2  -4 1648.49   63.28
  -3   2   4 1589.40   56.11
   3  -2  -3 1458.16   57.01
  -3   2   3 1586.84   56.56
  -3   2   3 1577.41   60.07
   3  -2  -3 1478.68   56.96
   3  -2  -2   -0.42    3.64
   3  -2  -2    1.32    4.71
  -3   2   2    4.23    5.48
  -3   2   2    7.21    6.88
   3  -2  -2    0.96    4.88
   3  -2  -1 2323.85   62.94
  -3   2   1 2340.80   45.39
   3  -2  -1 2267.75   58.42
  -3   2   1 2354.33   65.04
  -3   2   1 2352.68   69.48
   3  -2  -1 2302.07   61.13
   3  -2   0  264.73   18.09
  -3   2   0  285.11   21.98
   3  -2   0  283.46   22.28
   3  -2   0  286.44   21.58
  -3   2   0  284.21   19.38
   3  -2   1  414.49   20.34
  -3   2  -1  509.55   29.04
   3  -2   1  473.41   30.66
   3  -2   1  446.21   26.78
  -3   2  -1  439.10   28.25
  -3   2  -2 2026.51   42.70
   3  -2   2 1933.17   40.22
   3  -2   2 2144.19   57.43
  -3   2  -2 2113.65   70.29
  -3   2  -2 2050.86   57.16
   3  -2   2 2057.79   66.93
   3  -2   3   15.24    8.66
  -3   2  -3   21.57    7.93
  -3   2  -3    5.28    8.19
   3  -2   4  695.51   44.77
  -3   2  -4  730.93   43.44
  -3   2  -4  659.25   48.75
  -3   2  -4  733.54   36.91
   3  -2   4  719.78   36.69
   3  -2   5  186.32   25.18
  -3   2  -5  161.88   24.63
   3  -2   5  192.55   20.99
  -3   2  -5  247.69   33.27
  -3   2  -5  168.03   19.19
  -3   2  -6   90.26   15.74
  -3   2  -6  103.33   24.90
   3  -2   6   84.59   18.27
  -3   2  -6   89.90   20.65
   3  -2   6   86.07   15.75
  -3   2  -7  995.62   76.78
  -3   2  -7 1117.92   83.76
   3  -2   7  969.24   65.66
  -3   2  -8  529.92   58.04
  -3   2  -8  430.81   53.36
   3  -2   8  472.85   26.46
   3  -2   8  440.76   28.18
  -3   2  -8  417.80   22.88
   3  -2   8  555.25   55.42
  -3   2  -9  249.84   40.69
  -3   2  -9  282.49   47.74
   3  -2   9  287.44   23.62
  -3   2  -9  270.94   19.37
   3  -2   9  308.42   41.47
   3  -2   9  275.19   21.58
  -3   2 -10  782.65   75.24
   3  -2  10  788.15   67.06
   3  -2  10  746.52   35.89
  -3   2 -10  778.19   37.41
   3  -2  11   44.92    9.85
  -3   2 -11   28.55    8.95
   3  -2  12  381.57   25.74
  -3   2 -12  330.47   23.30
   3  -2  13  136.16   15.62
   3  -2  14   -1.78    5.61
   3  -2  15  168.21   14.01
   3  -2  16   77.20    8.66
  -3   1  16  208.82   12.76
   3  -1 -16  213.01   22.21
  -3   1  15  133.99   11.72
   3  -1 -15  108.92   18.52
  -3   1  14  108.67   11.86
   3  -1 -14  131.17   22.05
  -3   1  13  256.41   19.95
   3  -1 -13  322.69   36.00
  -3   1  12   44.75    8.31
   3  -1 -12   57.02   16.14
  -3   1  11  232.18   32.32
  -3   1  11  233.52   18.43
   3  -1 -11  202.37   42.98
   3  -1 -11  257.55   38.77
   3  -1 -11  282.47   44.22
   3  -1 -11  332.13   37.03
   3  -1 -10  508.57   52.19
   3  -1 -10  507.80   55.83
   3  -1 -10  501.58   59.82
  -3   1  10  567.89   50.32
  -3   1  10  513.60   47.91
  -3   1  10  596.43   26.81
   3  -1  -9   23.33   11.55
   3  -1  -9   48.77   14.59
   3  -1  -9   31.20   13.17
   3  -1  -9   32.65   14.93
  -3   1   9   37.29   14.04
  -3   1   9   40.94    7.48
  -3   1   9   34.65   13.38
   3  -1  -8 1444.66   77.37
   3  -1  -8 1553.02   82.31
  -3   1   8 1304.83   69.36
   3  -1  -8 1441.71   86.56
  -3   1   8 1345.43   73.57
  -3   1   7   62.36   15.13
   3  -1  -7   85.53   19.99
   3  -1  -7   64.75   16.77
   3  -1  -6  556.12   42.29
   3  -1  -6  451.66   47.80
  -3   1   6  585.14   44.63
   3  -1  -6  582.13   47.42
  -3   1   6  557.94   39.02
   3  -1  -5 2759.04   86.32
   3  -1  -5 2884.75  102.76
  -3   1   5 2855.62   85.44
  -3   1   5 2814.79   76.71
   3  -1  -4    0.79    5.18
   3  -1  -4    9.75    8.23
  -3   1   4    2.14    4.87
   3  -1  -4   -4.84    7.60
  -3   1   4    2.89    4.38
   3  -1  -3 4113.35   90.48
   3  -1  -3 3840.78   84.54
  -3   1   3 4018.46   85.38
   3  -1  -3 4254.69  103.12
  -3   1   3 3880.06   87.92
   3  -1  -3 4261.17   76.46
  -3   1   2  921.35   41.08
  -3   1   2  922.88   40.77
   3  -1  -2  923.06   26.46
   3  -1  -2  903.22   39.52
   3  -1  -2  820.25   31.02
   3  -1  -2  849.68   35.59
   3  -1  -2  863.44   37.02
   3  -1  -1  262.00   17.59
  -3   1   1  294.38   20.63
  -3   1   1  292.71   22.83
   3  -1  -1  311.66   18.06
  -3   1   1  271.06   14.64
   3  -1  -1  273.68   19.46
   3  -1  -1  257.62   18.00
  -3   1   1  274.84   22.43
  -3   1   0  933.66   35.76
  -3   1   0  870.81   38.95
  -3   1   0  842.38   30.12
   3  -1   0  875.86   32.49
   3  -1   0  854.02   33.04
  -3   1  -1    6.66    3.58
   3  -1   1    6.19    4.52
  -3   1  -1    1.53    3.15
   3  -1   1    4.24    3.11
   3  -1   1    5.53    1.95
   3  -1   2  522.64   30.09
  -3   1  -2  512.16   20.96
   3  -1   2  468.15   22.00
  -3   1  -2  450.64   29.06
  -3   1  -2  534.47   27.65
   3  -1   2  494.16   20.48
  -3   1  -3  843.80   35.94
   3  -1   3  877.63   35.36
   3  -1   3  909.87   35.92
  -3   1  -3  903.68   45.79
   3  -1   3  839.56   41.12
  -3   1  -3  855.72   36.09
  -3   1  -4    0.00    3.89
   3  -1   4    6.26    5.04
   3  -1   4    0.66    5.44
  -3   1  -4   -4.70    8.23
   3  -1   4   -1.85    5.17
  -3   1  -4   -2.72    6.36
  -3   1  -5 1569.70   56.47
   3  -1   5 1607.27   59.53
  -3   1  -5 1532.35   74.24
   3  -1   5 1622.36   52.81
   3  -1   5 1555.17   65.57
  -3   1  -5 1588.20   70.25
  -3   1  -6  246.68   25.81
   3  -1   6  286.98   23.69
   3  -1   6  273.87   26.76
  -3   1  -6  331.94   39.69
   3  -1   6  252.30   29.85
  -3   1  -6  243.43   31.79
  -3   1  -7    5.91    6.26
   3  -1   7   11.19    7.81
  -3   1  -7    0.82    8.29
   3  -1   7    6.33    5.32
   3  -1   7    3.45    6.67
  -3   1  -7    5.87    7.59
   3  -1   8  898.34   56.86
  -3   1  -8  939.29   71.72
   3  -1   8  994.79   67.92
  -3   1  -8  952.91   77.70
  -3   1  -9  192.00   17.05
   3  -1   9  214.28   30.15
   3  -1   9  232.88   16.06
  -3   1  -9  148.56   32.41
  -3   1  -9  257.06   39.73
   3  -1   9  245.00   34.89
   3  -1   9  239.80   19.18
  -3   1 -10  410.76   28.33
  -3   1 -10  272.81   49.31
   3  -1  10  357.20   20.70
  -3   1 -10  330.42   46.35
   3  -1  10  364.36   45.05
   3  -1  10  351.65   24.24
  -3   1 -11  309.27   23.47
   3  -1  11  278.48   18.77
   3  -1  11  331.83   44.30
  -3   1 -11  335.42   49.33
   3  -1  11  324.90   24.19
  -3   1 -12   10.79    5.93
   3  -1  12    7.99    4.23
   3  -1  12    9.94    7.34
   3  -1  13  252.26   17.81
   3  -1  13  297.42   22.96
   3  -1  14   92.69    9.86
   3  -1  14   89.15   12.48
   3  -1  15   55.16    9.12
   3  -1  15   50.64    6.47
   3  -1  16  185.24   13.98
  -3   0  17   25.69    4.16
  -3   0  16   64.34    7.80
   3   0 -16   62.59   12.87
  -3   0  15  236.69   15.87
   3   0 -15  257.79   28.12
  -3   0  14   14.99    5.20
   3   0 -14   12.68   10.01
   3   0 -13  111.23   22.14
  -3   0  13   88.10   11.39
   3   0 -12  208.02   29.18
  -3   0  12  172.09   15.78
   3   0 -11  182.42   27.49
   3   0 -11  152.46   29.94
   3   0 -11  141.79   30.05
   3   0 -11  109.87   29.93
  -3   0  11  143.75   13.87
   3   0 -10  393.52   53.91
  -3   0  10  370.53   40.02
   3   0 -10  411.17   47.75
   3   0 -10  513.25   45.48
  -3   0  10  402.99   22.26
   3   0  -9  293.53   42.86
  -3   0   9  295.10   34.19
   3   0  -9  283.40   37.48
  -3   0   9  293.57   33.58
  -3   0   9  316.36   18.63
   3   0  -9  417.63   39.38
  -3   0   8  245.27   29.27
   3   0  -8  229.77   37.62
  -3   0   8  232.43   29.07
   3   0  -8  224.64   36.08
   3   0  -8  284.39   34.40
   3   0  -7  791.20   64.39
  -3   0   7  665.97   46.28
   3   0  -7  743.95   61.33
   3   0  -7  768.18   53.51
   3   0  -6  169.18   23.06
   3   0  -6  110.22   20.60
   3   0  -6  161.91   26.92
  -3   0   6  138.68   20.71
  -3   0   6  108.21   16.48
   3   0  -5 1004.94   49.99
  -3   0   5  971.82   48.18
   3   0  -5  958.16   57.92
  -3   0   5  993.21   50.89
   3   0  -5 1055.45   60.85
  -3   0   4 2263.84   40.82
  -3   0   4 2314.05   65.20
   3   0  -4 2148.84   77.29
  -3   0   4 2203.83   68.34
   3   0  -4 2284.74   78.12
   3   0  -3   25.58    8.61
   3   0  -3   22.86    7.56
   3   0  -3   34.37    7.30
  -3   0   3   31.96    4.27
  -3   0   3   37.90    8.23
  -3   0   3   35.52    8.90
   3   0  -3   27.33    7.11
   3   0  -2 4632.64   90.73
  -3   0   2 5260.41   90.80
  -3   0   2 4884.26   50.26
   3   0  -2 4943.30   79.57
   3   0  -2 5357.54  104.51
   3   0  -2 4421.06   79.58
  -3   0   2 5194.39   90.22
   3   0  -1   17.28    3.71
   3   0  -1   15.76    6.46
   3   0  -1   23.18    7.73
  -3   0   1   16.65    4.07
   3   0  -1   20.46    5.85
  -3   0   1   18.87    6.58
  -3   0   1   17.29    3.46
   3   0   0  594.01   24.97
  -3   0   0  534.23   22.69
   3   0   0  576.12   22.07
  -3   0   0  583.15   29.33
   3   0   0  590.27   22.45
   3   0   0  548.51   22.10
   3   0   1  732.28   22.44
   3   0   1  743.90   23.32
  -3   0  -1  705.09   28.34
   3   0   1  728.12   24.18
   3   0   1  733.39   15.64
   3   0   1  744.64   28.16
  -3   0  -2  243.82   17.77
   3   0   2  251.98   18.59
  -3   0  -2  279.22   20.33
   3   0   2  275.32   12.88
   3   0   2  240.18   14.80
   3   0   2  240.81   12.10
   3   0   2  258.03   18.01
   3   0   2  250.74    8.65
  -3   0  -3  993.51   37.71
   3   0   3  948.28   39.40
  -3   0  -3  924.88   42.12
  -3   0  -3  967.79   37.73
   3   0   3  949.66   35.25
   3   0   3  945.95   22.98
   3   0   3  968.28   36.38
  -3   0  -4 1280.17   46.78
   3   0   4 1145.60   44.88
  -3   0  -4 1283.21   55.44
   3   0   4 1199.62   27.66
  -3   0  -4 1336.82   51.35
   3   0   4 1281.41   44.49
  -3   0  -5  230.85   22.97
   3   0   5  228.22   24.75
  -3   0  -5  207.63   25.71
  -3   0  -5  264.68   28.36
   3   0   5  211.46   13.56
   3   0   5  231.84   20.25
  -3   0  -6 1710.26   66.30
   3   0   6 1761.68   71.62
  -3   0  -6 1782.85   80.77
  -3   0  -6 1791.20   79.43
   3   0   6 1670.72   58.14
  -3   0  -7  334.01   32.55
   3   0   7  393.44   30.07
   3   0   7  413.73   38.20
  -3   0  -7  399.35   43.35
  -3   0  -8  135.35   29.32
   3   0   8  142.35   20.42
   3   0   8  119.02   22.29
  -3   0  -8   83.34   20.05
   3   0   9 1075.21   67.90
  -3   0  -9 1021.25   38.23
   3   0   9 1205.26   72.39
  -3   0  -9 1105.63   75.72
  -3   0 -10    4.57    7.66
   3   0  10    3.58    5.27
   3   0  10    6.55    4.98
  -3   0 -10    3.85    7.15
  -3   0 -10   -8.61   15.03
   3   0  10   13.07   12.32
   3   0  10   12.26    8.79
  -3   0 -10   -0.71    5.53
   3   0  11  970.58   73.08
  -3   0 -11  984.13   41.40
   3   0  11 1060.85   37.01
  -3   0 -11  935.40   75.60
   3   0  11 1012.04   75.67
   3   0  11 1088.15   42.34
   3   0  12  701.64   30.02
   3   0  12  714.43   35.65
  -3   0 -12  625.35   33.64
   3   0  13    5.56    5.68
   3   0  13   12.74    4.63
   3   0  14  348.29   20.21
   3   0  14  342.19   24.09
   3   0  15   66.92   10.42
   3   0  15   60.64    8.20
   3   0  16  165.03   14.47
   3   0  16  144.15   10.40
   3   0  17  121.35   10.10
   3   1 -16    0.11    4.64
  -3  -1  16    3.18    3.10
   3   1 -15   87.34   16.79
  -3  -1  15   81.35    9.49
   3   1 -14  223.04   28.49
  -3  -1  14  226.34   16.37
   3   1 -13   -4.67    8.76
  -3  -1  13   10.13    6.38
  -3  -1  12  640.58   28.73
  -3  -1  12  591.48   29.28
   3   1 -12  675.16   53.19
   3   1 -11   64.50   25.25
  -3  -1  11   84.81   11.03
  -3  -1  11   70.35   10.20
   3   1 -11   95.72   22.13
  -3  -1  10  220.86   32.16
   3   1 -10  286.54   33.62
   3   1 -10  257.56   37.71
  -3  -1  10  226.79   16.61
   3   1 -10  201.38   39.50
   3   1  -9  841.90   78.47
   3   1  -9  939.95   66.64
  -3  -1   9  862.45   31.65
  -3  -1   9  895.97   58.43
   3   1  -9  890.38   76.48
  -3  -1   8  175.24   25.05
   3   1  -8  168.76   32.91
  -3  -1   8  177.85   22.71
   3   1  -8  151.73   25.58
   3   1  -8  167.14   32.39
   3   1  -7  492.21   52.10
   3   1  -7  548.57   51.45
  -3  -1   7  508.54   36.83
   3   1  -7  550.25   43.32
  -3  -1   7  517.47   39.71
   3   1  -7  565.29   42.82
   3   1  -6  449.00   42.94
  -3  -1   6  404.15   33.38
   3   1  -6  429.65   45.55
   3   1  -6  395.33   34.42
  -3  -1   6  414.35   25.17
   3   1  -5   85.61   19.21
  -3  -1   5   74.45   15.36
  -3  -1   5   97.63   16.52
  -3  -1   5   63.75   10.01
   3   1  -5   71.64   14.24
   3   1  -4 1111.80   44.85
  -3  -1   4 1013.32   34.22
  -3  -1   4 1038.43   45.84
   3   1  -4 1031.66   55.94
  -3  -1   4 1047.87   47.95
   3   1  -4 1059.59   52.62
   3   1  -4  900.13   53.17
   3   1  -3 1410.30   44.81
  -3  -1   3 1380.64   35.34
  -3  -1   3 1437.19   48.69
   3   1  -3 1482.84   60.50
  -3  -1   3 1460.40   49.48
   3   1  -3 1508.97   61.35
   3   1  -3 1501.46   55.13
   3   1  -2   -3.63    5.51
   3   1  -2    5.37    4.24
   3   1  -2    7.86    3.33
  -3  -1   2    4.24    2.30
   3   1  -2   -5.34    7.01
  -3  -1   2    0.83    3.35
  -3  -1   2   -5.80    5.46
  -3  -1   2    3.20    3.19
  -3  -1   1 1521.73   34.87
  -3  -1   1 1541.84   40.17
  -3  -1   1 1576.20   45.63
   3   1  -1 1528.35   39.43
   3   1  -1 1577.84   44.09
   3   1  -1 1472.07   41.39
  -3  -1   1 1509.59   43.78
   3   1   0 2763.81   35.28
  -3  -1   0 2759.72   57.09
  -3  -1   0 2831.44   50.67
  -3  -1   0 2740.92   59.71
   3   1   0 2837.39   54.02
   3   1   0 2802.24   48.35
   3   1   1 1090.72   31.49
   3   1   1 1046.62   30.94
   3   1   1 1020.84   26.98
   3   1   1 1007.00   33.21
  -3  -1  -2 3014.15   61.91
   3   1   2 3134.19   58.22
   3   1   2 3008.77   52.04
   3   1   2 3037.52   59.83
  -3  -1  -3   47.87    9.12
   3   1   3   35.56    9.29
   3   1   3   38.75    7.35
  -3  -1  -3   19.96    6.14
   3   1   3   34.53    7.68
  -3  -1  -4 1467.41   50.38
   3   1   4 1443.06   50.15
  -3  -1  -4 1362.53   51.60
   3   1   4 1429.73   40.76
   3   1   4 1375.14   46.48
  -3  -1  -5  826.40   41.82
  -3  -1  -5  926.44   47.41
   3   1   5  761.09   42.18
  -3  -1  -5  808.57   46.81
   3   1   5  800.20   33.90
   3   1   5  783.31   38.26
   3   1   6  286.51   28.92
   3   1   6  301.93   26.28
  -3  -1  -6  331.31   32.47
  -3  -1  -6  323.84   29.84
  -3  -1  -6  271.20   29.09
   3   1   7  883.48   47.77
   3   1   7  794.46   52.97
  -3  -1  -7  995.45   60.92
  -3  -1  -7  846.69   60.71
   3   1   8  961.60   55.71
   3   1   8  817.23   59.95
  -3  -1  -8  843.80   62.12
  -3  -1  -8  720.54   63.47
  -3  -1  -9   73.68   24.99
   3   1   9  118.64   19.35
   3   1   9  104.64   22.01
  -3  -1  -9   95.75   22.62
   3   1  10  819.10   36.26
   3   1  10  869.99   54.31
  -3  -1 -10  776.64   62.61
   3   1  10  765.80   62.17
  -3  -1 -10  795.13   37.01
  -3  -1 -10  747.88   36.84
  -3  -1 -11  -10.67   12.41
  -3  -1 -11   -5.43    6.09
  -3  -1 -11    3.60    5.13
   3   1  11   -1.15    4.86
   3   1  11    5.53    8.77
   3   1  12 1134.52   40.24
   3   1  12 1147.38   46.52
  -3  -1 -12  996.45   75.78
   3   1  12 1074.78   80.94
   3   1  12  972.27   77.61
   3   1  13  299.22   23.53
   3   1  13  248.43   19.09
   3   1  14   12.86    8.32
   3   1  14   16.50    5.71
   3   1  15   47.39    9.75
   3   1  15   40.54    7.61
   3   1  16   -2.34    2.92
   3   1  16    4.39    4.74
  -3  -1 -16   -2.82    4.69
   3   1  17  137.78    9.28
   3   1  17  150.18   11.83
   3   2 -16   73.60   11.73
  -3  -2  16  105.27    9.04
  -3  -2  16   82.13    8.32
   3   2 -15   -5.87    6.23
  -3  -2  15    9.93    4.33
  -3  -2  14  112.85   12.67
   3   2 -14   95.44   18.92
  -3  -2  14  117.39   11.84
   3   2 -13  363.74   38.09
  -3  -2  13  372.27   23.35
  -3  -2  13  384.61   22.00
  -3  -2  12    5.55    4.85
  -3  -2  12   12.52    6.07
   3   2 -12    7.47    9.72
  -3  -2  11 1060.61   39.89
   3   2 -11 1187.28   69.52
  -3  -2  11 1099.22   37.65
  -3  -2  10  148.06   13.55
   3   2 -10  130.51   36.92
   3   2 -10  173.79   26.55
   3   2 -10  106.98   30.90
  -3  -2  10  126.21   13.70
   3   2  -9  539.74   59.35
   3   2  -9  617.67   47.14
   3   2  -9  411.44   58.27
   3   2  -9  560.87   50.54
  -3  -2   9  487.98   44.15
  -3  -2   9  536.06   24.20
  -3  -2   9  493.67   24.77
   3   2  -8  443.65   56.78
  -3  -2   8  474.10   41.29
   3   2  -8  468.53   45.24
   3   2  -8  493.18   53.41
   3   2  -8  471.85   42.89
   3   2  -7   -0.87    5.23
  -3  -2   7   -3.29    4.76
   3   2  -7    2.98    7.26
  -3  -2   7    0.16    5.85
   3   2  -7    5.14    8.40
   3   2  -7    0.04    9.41
  -3  -2   6  288.26   23.56
  -3  -2   6  278.77   27.90
   3   2  -6  233.90   34.18
   3   2  -6  256.57   34.39
  -3  -2   6  264.44   23.03
   3   2  -6  280.41   28.03
   3   2  -5 1039.65   48.95
  -3  -2   5  989.06   43.10
   3   2  -5 1029.88   62.92
  -3  -2   5  931.25   46.17
   3   2  -5  914.22   64.80
   3   2  -5  906.20   54.65
  -3  -2   4  401.21   28.89
   3   2  -4  484.55   36.88
   3   2  -4  476.43   28.57
  -3  -2   4  438.09   25.03
  -3  -2   4  418.82   30.43
   3   2  -4  523.61   43.25
   3   2  -4  445.36   33.82
  -3  -2   3 2856.66   39.33
  -3  -2   3 3073.43   76.84
   3   2  -3 3178.36   79.76
   3   2  -3 2900.06   61.91
  -3  -2   3 2781.38   58.47
  -3  -2   3 2814.36   54.11
  -3  -2   3 2899.82   73.57
   3   2  -3 2922.42   72.59
   3   2  -3 3093.41   83.16
   3   2  -2  456.56   27.90
   3   2  -2  473.72   26.46
  -3  -2   2  454.04   20.57
  -3  -2   2  425.19   25.31
   3   2  -2  461.82   27.60
  -3  -2   2  456.55   22.20
  -3  -2   2  448.34   24.73
   3   2  -1  948.76   35.35
   3   2  -1  907.56   35.33
  -3  -2   1  929.46   34.67
  -3  -2   1  986.29   29.17
   3   2  -1  920.81   34.48
  -3  -2   1  928.94   30.25
  -3  -2   1  931.89   31.63
   3   2   0 7289.67   89.17
   3   2   0 7156.25   81.38
   3   2   0 7368.10   91.30
  -3  -2   0 7381.52   90.60
  -3  -2   0 7458.72   85.53
  -3  -2   0 7057.13   80.82
  -3  -2   0 7210.52   87.61
  -3  -2  -1  761.74   28.92
  -3  -2  -1  816.78   29.16
  -3  -2  -1  750.62   25.85
   3   2   1  816.69   30.19
   3   2   1  803.13   29.00
  -3  -2  -1  846.73   30.06
   3   2   2 3637.04   67.63
   3   2   2 3565.29   64.81
   3   2   2 3453.67   63.87
   3   2   3    2.80    6.77
   3   2   3    5.70    2.98
   3   2   3   13.30    4.14
  -3  -2  -4   63.76   10.88
   3   2   4   59.68   11.17
  -3  -2  -4   58.36   10.56
   3   2   4   53.88   10.09
  -3  -2  -5 1190.77   49.56
  -3  -2  -5 1219.48   53.39
   3   2   5 1177.43   48.41
   3   2   5 1301.88   56.26
  -3  -2  -6  337.03   31.87
   3   2   6  334.87   28.47
   3   2   6  332.69   31.59
   3   2   7  305.74   29.06
  -3  -2  -7  261.17   29.52
   3   2   7  284.17   32.96
   3   2   8  623.21   49.04
  -3  -2  -8  585.87   49.58
   3   2   9   14.27   12.24
   3   2   9    1.94    6.10
  -3  -2  -9   17.95   11.28
  -3  -2 -10  497.18   25.62
  -3  -2 -10  537.15   48.81
   3   2  10  521.74   54.82
  -3  -2 -10  527.23   29.33
   3   2  10  557.39   46.95
   3   2  10  634.73   33.69
  -3  -2 -10  619.74   34.97
  -3  -2 -11  336.65   21.85
  -3  -2 -11  412.00   45.42
  -3  -2 -11  294.47   24.53
   3   2  11  345.92   24.51
   3   2  11  348.90   46.39
  -3  -2 -11  340.37   25.14
   3   2  11  362.84   38.28
   3   2  12  190.50   17.53
   3   2  12  125.05   28.40
  -3  -2 -12  138.07   14.96
   3   2  13  732.63   32.45
   3   2  13  741.19   37.40
   3   2  14   64.10   10.24
   3   2  14   60.01   12.66
   3   2  15   52.26    8.47
   3   2  15   48.10   10.34
  -3  -2 -16   43.57   10.62
   3   2  16   30.64    6.26
   3   2  16   40.42    8.11
  -3  -2 -17   -1.25    4.88
   3   2  17    2.65    3.30
   3   2  17    1.95    2.82
  -3  -3  16   47.44    5.44
  -3  -3  16   42.10    5.83
  -3  -3  15  291.74   16.94
   3   3 -15  248.31   23.34
  -3  -3  15  302.34   16.31
   3   3 -14    0.71    6.47
  -3  -3  14    0.88    3.09
  -3  -3  14    5.29    4.77
  -3  -3  13  205.61   15.65
   3   3 -13  198.90   27.11
  -3  -3  13  203.57   17.68
  -3  -3  12  273.64   18.60
  -3  -3  12  257.91   20.58
   3   3 -12  265.17   32.49
  -3  -3  11  297.87   19.28
   3   3 -11  302.95   34.55
  -3  -3  11  286.28   21.60
   3   3 -10  499.05   67.22
   3   3 -10  463.23   62.51
  -3  -3  10  509.70   24.58
  -3  -3  10  478.81   27.77
   3   3 -10  522.09   47.65
   3   3  -9   49.07   19.38
  -3  -3   9   39.34    8.69
   3   3  -9   47.45   18.28
  -3  -3   9   60.10    8.61
   3   3  -9   48.29   23.01
   3   3  -9   40.35   13.03
   3   3  -8  289.61   48.25
   3   3  -8  337.20   42.14
   3   3  -8  293.78   43.08
   3   3  -7  797.90   70.97
   3   3  -7  904.61   53.16
  -3  -3   7  818.30   45.76
  -3  -3   7  924.22   53.32
   3   3  -7  835.78   66.51
   3   3  -7  854.16   63.28
   3   3  -6   30.06   10.39
  -3  -3   6   49.01   10.78
  -3  -3   6   42.73   10.26
   3   3  -6   27.55   13.92
   3   3  -6   52.80   12.80
  -3  -3   6   50.65   11.43
   3   3  -6   17.09   11.28
   3   3  -5 1843.13   75.87
   3   3  -5 1874.88   94.25
  -3  -3   5 1814.74   46.19
  -3  -3   5 2008.47   56.89
  -3  -3   5 1839.11   64.49
   3   3  -5 1694.12   82.28
  -3  -3   5 1987.91   47.79
   3   3  -5 1933.70   66.42
  -3  -3   5 1893.35   66.24
   3   3  -4  998.37   39.01
  -3  -3   4  914.01   40.22
   3   3  -4  976.14   51.33
  -3  -3   4  978.00   43.24
  -3  -3   4  934.59   32.60
   3   3  -4  928.61   55.72
   3   3  -4  887.34   45.48
  -3  -3   4  946.36   28.46
   3   3  -3 1293.28   41.25
  -3  -3   3 1280.83   44.65
   3   3  -3 1410.64   54.03
  -3  -3   3 1226.56   45.03
  -3  -3   3 1310.77   32.12
  -3  -3   3 1337.98   30.95
  -3  -3   3 1227.06   48.52
   3   3  -3 1311.34   57.02
   3   3  -3 1346.24   49.25
   3   3  -2 2277.35   67.24
   3   3  -2 2321.44   60.04
  -3  -3   2 2337.96   35.69
   3   3  -2 2429.42   64.27
  -3  -3   2 2267.91   55.51
  -3  -3   2 2472.56   67.46
  -3  -3   2 2396.95   39.89
   3   3  -1   -1.04    3.92
  -3  -3   1    0.58    2.88
  -3  -3   1   -3.74    4.98
  -3  -3   1    0.07    4.29
  -3  -3   1    2.04    2.31
   3   3  -1   -0.24    3.21
   3   3  -1   -6.36    6.58
   3   3   0  673.80   31.04
   3   3   0  678.56   24.69
  -3  -3   0  702.84   28.95
  -3  -3   0  678.39   23.00
   3   3   0  697.64   30.66
  -3  -3   0  720.13   24.56
  -3  -3   0  698.75   28.23
  -3  -3  -1 4349.19   64.50
  -3  -3  -1 4576.22   69.65
   3   3   1 4374.45   68.18
  -3  -3  -1 4363.24   71.50
  -3  -3  -1 4249.29   71.42
  -3  -3  -1 4325.46   48.59
   3   3   1 4454.60   77.88
   3   3   2   -2.32    4.98
  -3  -3  -2    0.56    3.37
  -3  -3  -2   -3.09    3.08
  -3  -3  -2    0.45    2.03
  -3  -3  -2    2.55    2.54
   3   3   2    2.19    5.94
  -3  -3  -3 1186.19   32.96
  -3  -3  -3 1306.40   46.56
  -3  -3  -3 1303.15   41.57
   3   3   3 1278.44   44.42
   3   3   3 1344.71   48.57
  -3  -3  -4    4.86    4.10
  -3  -3  -4    4.93    2.05
   3   3   4   15.03    7.95
  -3  -3  -4   14.31    6.87
   3   3   4   13.35    6.26
  -3  -3  -5  339.30   14.69
  -3  -3  -5  311.88   24.65
   3   3   5  347.94   27.79
  -3  -3  -5  352.40   30.70
  -3  -3  -6 2376.59   71.20
   3   3   6 2258.44   81.80
   3   3   6 2153.72   75.24
  -3  -3  -6 2466.45   89.06
  -3  -3  -7   71.47   14.44
   3   3   7   51.75   15.91
   3   3   7   47.73   12.69
  -3  -3  -7   50.37   17.26
  -3  -3  -8 1006.76   59.60
  -3  -3  -8  864.93   64.97
   3   3   8  827.98   60.10
   3   3   9  718.72   53.09
   3   3   9  644.61   58.56
  -3  -3  -9  752.93   53.52
  -3  -3 -10   68.03   11.30
  -3  -3 -10   55.87   15.80
   3   3  10   69.32   23.10
   3   3  10   76.64   19.49
   3   3  10   89.43   13.31
  -3  -3 -10   78.68   13.95
  -3  -3 -10   70.61   11.71
   3   3  11 1085.86   83.73
  -3  -3 -11  975.29   43.66
   3   3  11 1085.01   68.52
   3   3  11 1203.88   45.00
  -3  -3 -11  963.24   38.27
   3   3  12  122.08   29.91
  -3  -3 -12  106.77   16.22
   3   3  12  125.61   14.62
   3   3  12  168.87   28.25
  -3  -3 -12  132.38   14.91
   3   3  13  227.62   18.44
  -3  -3 -13  154.27   15.66
   3   3  14  300.24   23.38
   3   3  14  292.72   20.48
  -3  -3 -14  239.32   19.37
   3   3  15    6.28    3.74
   3   3  15    5.26    5.73
   3   3  16   96.09   10.96
   3   3  16  110.95   12.71
   3   3  17   10.60    4.13
   3   3  17   18.39    4.43
  -3  -3 -17   23.40    7.36
  -3  -4  15  370.31   19.44
  -3  -4  15  364.23   15.96
  -3  -4  15  379.91   18.68
  -3  -4  15  338.74   14.41
  -3  -4  14  190.04   16.91
  -3  -4  14  202.61   14.02
  -3  -4  14  201.32   16.53
  -3  -4  13   83.69   11.62
  -3  -4  13   71.35    8.89
  -3  -4  12  284.08   18.69
   3   4 -12  260.60   30.38
  -3  -4  12  276.17   22.06
  -3  -4  11   83.42   10.54
   3   4 -11  100.94   21.51
  -3  -4  11   80.87   12.81
   3   4 -10  312.68   45.66
   3   4 -10  261.89   48.55
  -3  -4  10  307.11   18.78
   3   4 -10  293.84   52.76
  -3  -4  10  278.13   22.00
   3   4 -10  310.07   34.41
   3   4  -9  885.69   78.24
   3   4  -9  893.94   79.11
  -3  -4   9  977.07   32.37
   3   4  -9  848.97   86.07
  -3  -4   9  871.65   37.01
   3   4  -9  885.22   56.57
   3   4  -8    2.25   10.97
   3   4  -8   20.06   11.82
   3   4  -8   28.96   19.99
  -3  -4   8    7.95    3.76
  -3  -4   8    7.57    6.76
   3   4  -7  324.88   43.72
   3   4  -7  326.70   53.13
  -3  -4   7  346.91   31.91
  -3  -4   6  462.53   34.08
   3   4  -6  365.47   45.05
   3   4  -6  322.99   35.34
   3   4  -6  351.38   48.83
  -3  -4   6  345.06   30.90
   3   4  -5  178.73   19.22
  -3  -4   5  167.60   21.92
   3   4  -5  140.34   22.92
  -3  -4   5  143.37   16.79
  -3  -4   5  145.89   19.91
   3   4  -5  141.42   22.11
   3   4  -5  146.55   29.65
   3   4  -4 1429.51   46.25
  -3  -4   4 1228.52   51.56
   3   4  -4 1344.20   62.50
  -3  -4   4 1295.29   43.76
  -3  -4   4 1347.75   53.16
   3   4  -4 1307.02   54.05
   3   4  -4 1309.63   68.31
  -3  -4   3  800.24   38.12
   3   4  -3  679.38   40.21
  -3  -4   3  666.94   28.31
   3   4  -3  670.43   28.36
  -3  -4   3  622.90   34.48
   3   4  -3  674.77   44.24
   3   4  -3  664.89   36.56
   3   4  -2 1402.91   52.95
  -3  -4   2 1439.91   38.19
  -3  -4   2 1373.88   48.38
   3   4  -2 1468.97   49.31
   3   4  -2 1327.21   56.25
  -3  -4   1 1014.85   32.43
  -3  -4   1  997.99   24.72
   3   4  -1 1041.09   43.95
   3   4  -1  993.87   26.14
  -3  -4   1 1074.34   32.25
  -3  -4   1 1066.04   40.30
   3   4  -1 1062.12   40.95
   3   4  -1  983.22   47.01
   3   4   0    4.82    4.38
  -3  -4   0    9.78    3.42
  -3  -4   0    6.41    2.25
   3   4   0    6.13    2.23
  -3  -4   0    3.77    3.23
   3   4   0    4.44    3.91
  -3  -4   0    9.54    3.27
  -3  -4  -1  177.23   15.44
   3   4   1  180.31   15.04
   3   4   1  194.56   17.85
  -3  -4  -1  193.80   14.81
  -3  -4  -1  230.43   17.62
   3   4   2 2456.42   67.16
   3   4   2 2435.23   59.55
  -3  -4  -2 2458.74   58.18
   3   4   2 2440.99   64.29
  -3  -4  -2 2521.82   47.53
   3   4   3  699.60   38.15
  -3  -4  -3  584.06   24.40
  -3  -4  -3  555.69   28.46
   3   4   3  666.04   35.99
  -3  -4  -3  599.35   34.22
  -3  -4  -3  698.59   20.62
   3   4   3  644.15   33.80
  -3  -4  -3  586.72   28.93
  -3  -4  -4 1888.43   53.98
  -3  -4  -4 1926.46   44.04
  -3  -4  -4 1896.95   27.78
   3   4   4 1814.35   61.85
   3   4   4 1922.03   65.81
   3   4   5  258.30   26.15
  -3  -4  -5  325.08   23.87
  -3  -4  -5  323.72   18.91
   3   4   5  293.66   29.11
  -3  -4  -6  453.78   40.37
   3   4   6  472.92   37.04
  -3  -4  -6  457.56   30.26
  -3  -4  -6  463.46   23.74
   3   4   6  491.79   39.96
  -3  -4  -7 1728.59   85.12
   3   4   7 1745.83   80.98
   3   4   7 1863.58   80.22
  -3  -4  -7 1887.96   66.26
  -3  -4  -8    7.11    9.58
   3   4   8   12.46    9.57
  -3  -4  -8   -1.74    4.61
   3   4   8   -1.66    8.44
   3   4   9 1129.93   68.98
   3   4   9  886.72   68.50
  -3  -4  -9 1103.22   61.00
  -3  -4  -9 1068.47   85.53
   3   4  10  168.35   17.35
  -3  -4 -10  192.74   20.36
  -3  -4 -10  194.90   16.95
   3   4  10  188.01   29.21
   3   4  10  176.63   34.15
  -3  -4 -11  124.17   16.23
  -3  -4 -11  133.20   14.94
   3   4  11  162.27   35.60
   3   4  11  139.73   26.92
   3   4  11  187.24   18.76
   3   4  12  284.59   46.25
   3   4  12  370.90   24.39
   3   4  12  362.32   43.54
  -3  -4 -12  284.14   25.12
  -3  -4 -12  328.66   23.01
   3   4  13   45.20    9.07
  -3  -4 -13   57.14   10.75
   3   4  14   33.40    7.90
  -3  -4 -14   24.69    7.86
   3   4  15  562.92   30.11
   3   4  15  506.12   25.28
   3   4  16   -0.42    3.01
   3   4  16    4.87    5.29
  -3  -4 -17  255.75   21.68
   3   4  17  214.91   12.97
   3   4  17  229.50   14.72
  -3  -5  15    8.54    3.72
  -3  -5  15    6.93    2.55
  -3  -5  15   12.49    4.36
  -3  -5  14  308.14   19.17
  -3  -5  14  272.34   14.26
  -3  -5  14  302.05   19.12
  -3  -5  13  102.74    9.88
  -3  -5  13   99.70   12.72
  -3  -5  13   89.08   12.00
  -3  -5  12  101.81   10.50
  -3  -5  12  100.09   13.30
  -3  -5  11  162.51   13.97
  -3  -5  11  179.42   18.18
   3   5 -10   10.52   14.73
   3   5 -10   26.55   14.26
  -3  -5  10   12.31    4.91
  -3  -5  10    7.05    6.55
   3   5  -9  306.45   54.74
   3   5  -9  352.20   52.40
  -3  -5   9  317.78   18.78
   3   5  -9  291.58   47.36
  -3  -5   9  308.62   22.91
   3   5  -8  437.85   62.34
   3   5  -8  402.10   55.43
  -3  -5   8  469.78   21.67
  -3  -5   8  422.86   26.10
   3   5  -8  384.21   52.50
  -3  -5   7    5.21    5.79
   3   5  -7    1.41    7.42
   3   5  -7   -0.14   11.63
   3   5  -7    4.94    9.82
  -3  -5   7    1.31    5.41
   3   5  -6  908.08   56.80
   3   5  -6 1027.99   87.96
   3   5  -6 1028.35   75.90
  -3  -5   6 1012.39   56.70
  -3  -5   5    2.64    5.55
   3   5  -5    3.81    6.02
  -3  -5   5    3.07    4.82
   3   5  -5    3.23    6.55
   3   5  -5   10.62   12.89
   3   5  -4 1072.86   50.33
   3   5  -4 1133.58   69.75
   3   5  -4 1137.27   60.12
  -3  -5   4 1086.58   53.67
  -3  -5   4 1084.32   45.92
   3   5  -3  855.34   55.18
   3   5  -3  889.81   42.36
  -3  -5   3  898.03   38.66
   3   5  -3  876.49   48.31
   3   5  -3  966.26   33.40
  -3  -5   3  840.10   44.44
  -3  -5   2   16.09    8.65
   3   5  -2    7.78    8.59
  -3  -5   2    9.75    7.56
   3   5  -2   -2.85    5.39
  -3  -5   1 1416.98   51.76
   3   5  -1 1389.46   50.48
   3   5  -1 1432.55   60.25
   3   5  -1 1349.62   28.55
   3   5  -1 1415.34   54.81
  -3  -5   1 1451.52   45.88
   3   5   0   50.59   11.58
  -3  -5   0   60.03   10.46
   3   5   0   56.21    7.71
   3   5   0   72.56   13.57
  -3  -5  -1  123.20   14.97
   3   5   1   92.39   13.88
   3   5   1  135.68   17.36
   3   5   2 1981.41   58.37
   3   5   2 2023.19   66.32
   3   5   2 1998.50   62.49
  -3  -5  -2 1886.41   55.62
   3   5   3  445.28   31.55
   3   5   3  462.63   35.04
  -3  -5  -3  445.31   27.67
   3   5   3  422.42   30.15
  -3  -5  -3  460.04   26.79
   3   5   4 1766.65   65.77
  -3  -5  -4 1634.17   53.06
   3   5   4 1655.80   63.82
  -3  -5  -4 1633.99   49.51
   3   5   5 1078.67   55.16
  -3  -5  -5 1061.41   40.64
  -3  -5  -5 1061.94   43.71
  -3  -5  -5  998.26   44.49
   3   5   5  955.61   52.08
   3   5   6   74.06   17.05
  -3  -5  -6   53.22   16.17
  -3  -5  -6   53.60   10.83
  -3  -5  -6   50.67    8.69
   3   5   6   74.85   16.87
   3   5   7  393.72   40.04
  -3  -5  -7  360.08   41.22
  -3  -5  -7  393.43   29.88
   3   5   7  404.07   40.49
   3   5   8  167.24   28.83
   3   5   8  235.86   33.77
  -3  -5  -8  269.88   27.45
  -3  -5  -8  194.76   33.96
  -3  -5  -9  110.20   11.76
   3   5   9  113.30   26.04
   3   5   9  113.49   11.74
   3   5   9  104.77   22.05
  -3  -5  -9   67.22   23.30
  -3  -5  -9  125.98   14.59
   3   5  10  489.43   28.77
  -3  -5 -10  553.97   34.91
  -3  -5 -10  459.79   26.63
   3   5  10  492.14   49.56
   3   5  10  408.78   50.99
  -3  -5 -11   61.84   12.19
   3   5  11   60.83   21.72
   3   5  11   59.32   16.74
  -3  -5 -11   71.05   11.28
   3   5  11   55.48   11.10
   3   5  12  120.47   13.86
   3   5  12  124.63   25.85
  -3  -5 -12   98.37   14.85
  -3  -5 -12   97.22   13.56
  -3  -5 -13   45.09    9.29
   3   5  13   64.06   10.49
  -3  -5 -14   31.09    7.90
   3   5  14   24.79    6.84
  -3  -5 -15   71.87   10.76
   3   5  15   82.67   10.18
   3   5  16  104.14   10.28
   3   5  16  122.68   12.69
  -3  -5 -17    5.38    4.39
   3   5  17   -4.63    4.27
   3   5  17    0.51    2.23
  -3  -6  14   46.11    7.12
  -3  -6  14   43.29    6.05
  -3  -6  14   58.17    8.22
  -3  -6  13  406.40   23.40
  -3  -6  13  397.39   23.25
  -3  -6  12    0.77    6.06
  -3  -6  12   13.01    6.46
  -3  -6  11  448.92   28.62
  -3  -6  11  461.71   28.54
  -3  -6  10  222.92   21.63
  -3  -6  10  231.81   21.27
  -3  -6  10  267.59   16.96
   3   6  -9    7.62   11.12
   3   6  -9    2.26   19.36
  -3  -6   9    2.59    5.88
   3   6  -8  767.14   79.12
   3   6  -8  676.10   69.63
  -3  -6   8  709.46   36.01
   3   6  -8  653.34   80.45
   3   6  -7  417.05   62.58
   3   6  -7  482.12   61.99
  -3  -6   7  510.36   45.80
  -3  -6   7  495.72   29.72
   3   6  -7  494.21   58.55
  -3  -6   6  362.11   25.98
   3   6  -6  352.24   55.07
  -3  -6   6  344.25   35.95
   3   6  -6  346.27   46.76
   3   6  -5 1029.70   79.63
   3   6  -5 1030.78   67.65
  -3  -6   5 1080.61   61.86
  -3  -6   4   59.72   15.12
  -3  -6   4   50.08   11.10
   3   6  -4   44.22   11.77
   3   6  -4   49.76   14.90
   3   6  -4   54.72   18.49
  -3  -6   3  800.65   41.80
   3   6  -3  781.53   56.22
   3   6  -3  736.66   41.19
   3   6  -3  791.95   49.55
  -3  -6   3  731.34   45.11
  -3  -6   2  902.46   42.94
   3   6  -2  878.30   43.30
   3   6  -2  889.92   56.44
   3   6  -2  890.13   49.48
  -3  -6   2  819.54   45.73
  -3  -6   1   18.72    6.74
  -3  -6   1   11.05    6.94
   3   6  -1    9.23    6.38
   3   6  -1   16.26    7.88
   3   6  -1   17.95   10.02
   3   6   0  708.79   40.09
  -3  -6   0  697.93   38.71
   3   6   0  695.41   43.58
   3   6   0  737.30   27.24
  -3  -6   0  739.53   38.32
   3   6   1 1395.39   58.48
   3   6   1 1471.42   47.06
   3   6   1 1411.51   61.78
  -3  -6  -1 1405.72   53.27
   3   6   2  148.40   18.63
  -3  -6  -2  118.08   15.68
   3   6   2  142.93   20.42
   3   6   2  157.58   17.96
   3   6   3 2657.01   89.44
  -3  -6  -3 2672.80   71.14
  -3  -6  -3 2703.16   73.43
   3   6   3 2633.05   79.33
   3   6   3 2627.81   79.61
   3   6   4   50.68   15.23
   3   6   4   54.39   14.06
  -3  -6  -4   67.24   11.63
  -3  -6  -4   68.23   11.56
   3   6   4   48.65   12.43
   3   6   5  602.90   44.56
  -3  -6  -5  640.57   36.15
   3   6   5  628.76   44.34
  -3  -6  -5  599.05   34.95
   3   6   6  581.36   47.13
  -3  -6  -6  644.66   37.32
  -3  -6  -6  651.38   38.26
   3   6   6  598.90   47.12
  -3  -6  -7   57.36   12.63
   3   6   7   72.28   18.28
   3   6   7   83.21   20.07
   3   6   8  857.02   65.57
  -3  -6  -8  820.38   74.14
  -3  -6  -8  996.42   33.54
  -3  -6  -9   23.92    6.01
   3   6   9   10.97    8.08
  -3  -6  -9   19.31    8.83
   3   6   9   22.38    6.54
  -3  -6  -9   31.01   10.08
   3   6   9   29.27   14.43
   3   6  10  284.86   22.00
   3   6  10  246.47   37.45
  -3  -6 -10  228.19   18.62
   3   6  10  195.33   37.65
  -3  -6 -10  255.00   23.60
   3   6  11  748.23   34.06
   3   6  11  733.68   64.54
  -3  -6 -11  759.83   38.47
  -3  -6 -11  595.26   35.64
   3   6  11  654.94   72.09
  -3  -6 -12   57.37   10.88
  -3  -6 -12   28.32    8.57
   3   6  12   49.38    9.05
   3   6  13  328.48   21.64
  -3  -6 -13  285.94   22.09
   3   6  14  183.49   15.35
  -3  -6 -14  174.25   16.68
  -3  -6 -15   17.44    6.23
   3   6  15   20.70    5.57
   3   6  16  248.34   14.50
   3   6  16  273.05   17.43
   3   6  17   37.47    4.92
   3   6  17   50.21    6.05
  -3  -6 -17   55.87   10.06
  -3  -7  14   16.49    4.59
  -3  -7  14   10.15    2.82
  -3  -7  13  173.14   14.34
  -3  -7  13  172.59   13.92
  -3  -7  12  230.52   18.51
  -3  -7  12  247.68   19.00
  -3  -7  11   10.54    7.21
  -3  -7  11   -1.15    4.92
  -3  -7  10  392.30   26.96
  -3  -7  10  398.91   27.66
  -3  -7   9  347.18   26.51
  -3  -7   9  335.64   26.58
   3   7  -8  169.86   45.62
  -3  -7   8  249.70   22.53
   3   7  -8  239.94   48.04
  -3  -7   8  269.66   24.46
   3   7  -7  322.69   54.08
  -3  -7   7  343.68   39.07
   3   7  -7  287.16   53.89
  -3  -7   7  328.01   26.73
   3   7  -7  348.03   48.44
  -3  -7   7  326.01   28.13
   3   7  -6   -3.48   11.65
  -3  -7   6   11.57    8.04
   3   7  -6   28.90   17.27
  -3  -7   6   17.16    8.54
   3   7  -6   24.97   16.24
  -3  -7   6   12.23    7.81
   3   7  -5  380.54   53.21
   3   7  -5  393.90   44.72
  -3  -7   5  427.63   41.05
  -3  -7   5  359.90   25.00
  -3  -7   5  387.01   25.92
  -3  -7   4  164.34   26.08
   3   7  -4  166.26   32.01
   3   7  -4  149.96   25.81
  -3  -7   4  181.49   23.76
   3   7  -3    2.18    5.77
  -3  -7   3    6.80    8.01
   3   7  -3    0.61    7.11
   3   7  -3    4.43    6.35
  -3  -7   3   -1.57    4.60
   3   7  -2  303.03   36.52
   3   7  -2  292.14   27.08
   3   7  -2  310.64   32.19
  -3  -7   2  290.68   28.04
  -3  -7   2  273.10   29.06
   3   7  -1  642.60   50.24
   3   7  -1  579.89   38.65
  -3  -7   1  576.72   40.14
   3   7  -1  615.01   43.49
  -3  -7   1  618.16   39.77
   3   7   0    9.63    8.59
   3   7   0   10.57    6.58
  -3  -7   0   13.14    6.56
   3   7   0    5.63    5.64
   3   7   1 1261.94   63.45
   3   7   1 1260.28   61.06
  -3  -7  -1 1245.36   55.14
  -3  -7  -2  774.13   42.77
   3   7   2  672.04   42.27
   3   7   2  782.93   41.56
   3   7   2  737.54   47.79
   3   7   3 1247.23   66.30
  -3  -7  -3 1097.26   50.33
   3   7   3 1217.62   58.35
   3   7   3 1102.13   55.22
  -3  -7  -3 1120.54   53.48
   3   7   4 1016.89   64.68
   3   7   4  956.07   53.63
   3   7   4  991.79   56.92
  -3  -7  -4 1025.08   51.50
  -3  -7  -4 1016.19   47.96
  -3  -7  -5   35.04    9.71
   3   7   5   40.04   14.92
   3   7   5   48.59   12.81
   3   7   5   48.79   14.86
  -3  -7  -5   36.62   10.40
   3   7   6  358.20   39.36
  -3  -7  -6  351.25   30.96
  -3  -7  -6  395.57   30.89
   3   7   6  379.54   39.01
  -3  -7  -7  841.85   36.99
   3   7   7  800.97   60.86
   3   7   7  882.64   66.38
  -3  -7  -8  103.05   12.36
   3   7   8  114.88   26.49
   3   7   8   96.64   22.80
  -3  -7  -8  108.55   13.95
  -3  -7  -8   77.38   13.33
   3   7   9  821.53   33.01
  -3  -7  -9  845.60   41.12
  -3  -7  -9  823.39   34.00
   3   7   9  895.81   72.33
   3   7  10  239.34   40.52
   3   7  10  317.14   21.20
  -3  -7 -10  228.17   22.54
  -3  -7 -10  274.13   21.31
   3   7  10  297.73   42.50
  -3  -7 -11   35.04   10.09
  -3  -7 -11   37.08    8.71
   3   7  11   47.00    8.88
   3   7  12  772.69   31.60
  -3  -7 -12  771.48   37.03
  -3  -7 -13   56.48   10.13
   3   7  13   38.28    6.98
   3   7  14  110.40   11.56
  -3  -7 -14   97.80   12.96
   3   7  15  171.55   12.47
  -3  -7 -15  188.55   15.74
   3   7  16   30.77    5.00
   3   7  16   23.07    5.42
  -3  -7 -16   41.41    9.39
  -3  -7 -17  205.16   16.72
  -3  -8  13    4.16    2.48
  -3  -8  13    2.29    2.99
  -3  -8  12  231.95   16.96
  -3  -8  12  230.56   13.95
  -3  -8  12  246.07   17.10
  -3  -8  11  196.30   17.86
  -3  -8  11  188.38   17.12
  -3  -8  10   31.26    9.27
  -3  -8  10   21.07    8.06
  -3  -8   9  368.22   26.48
  -3  -8   9  353.72   26.74
  -3  -8   8  103.97   15.68
  -3  -8   8   87.48   14.74
  -3  -8   7  504.63   33.40
  -3  -8   7  529.57   35.97
   3   8  -6  332.58   58.90
   3   8  -6  371.18   59.13
  -3  -8   6  342.13   27.21
  -3  -8   6  381.99   41.07
  -3  -8   6  385.17   30.01
  -3  -8   5   18.28   10.34
   3   8  -5   13.59   12.82
  -3  -8   5   21.27    8.18
   3   8  -5   12.02   18.82
  -3  -8   5   22.74    8.99
   3   8  -4  482.32   47.83
  -3  -8   4  426.79   29.00
   3   8  -4  430.57   53.99
  -3  -8   4  484.80   44.91
  -3  -8   4  428.45   28.01
  -3  -8   3  287.19   22.01
   3   8  -3  302.86   42.47
   3   8  -3  280.73   34.22
  -3  -8   3  280.07   22.59
  -3  -8   3  288.10   31.61
  -3  -8   3  316.22   37.14
  -3  -8   2    2.39    5.03
  -3  -8   2   -1.03    5.67
  -3  -8   2   -1.92    5.82
   3   8  -2    8.54    8.12
   3   8  -2    3.90    7.08
  -3  -8   2    1.34    5.04
  -3  -8   1  711.49   48.95
   3   8  -1  788.36   52.39
   3   8  -1  760.04   46.02
   3   8  -1  773.47   60.10
  -3  -8   1  750.55   50.03
  -3  -8   0  957.93   54.64
   3   8   0  906.54   52.77
   3   8   0  919.61   63.54
   3   8   0  948.56   57.84
   3   8   1  388.38   36.88
   3   8   1  401.16   38.22
  -3  -8  -1  335.92   32.00
   3   8   1  348.12   31.62
   3   8   2 1997.58   88.66
   3   8   2 1872.07   74.66
  -3  -8  -2 2029.31   75.39
   3   8   2 1961.33   84.85
   3   8   3   27.41   10.40
   3   8   3   33.88   10.45
   3   8   3   43.77   12.11
  -3  -8  -3   47.78   11.45
   3   8   4  786.54   54.00
  -3  -8  -4  793.99   46.19
   3   8   4  771.32   50.50
  -3  -8  -4  723.62   48.24
   3   8   4  834.74   62.52
  -3  -8  -5   42.41   11.95
   3   8   5   36.52   13.68
   3   8   5   43.33   15.69
   3   8   5   60.23   20.29
  -3  -8  -6   55.35   10.08
   3   8   6   58.11   17.24
  -3  -8  -6   61.40    9.32
  -3  -8  -6   48.63   13.17
   3   8   6   69.57   21.16
   3   8   6   67.26   18.90
   3   8   7    8.32    7.12
   3   8   7   17.79   16.39
  -3  -8  -7   13.52    5.47
   3   8   7    7.53    6.02
   3   8   8  152.16   32.29
   3   8   8  107.16   29.18
  -3  -8  -8  149.49   14.83
  -3  -8  -8  124.01   14.04
   3   8   8  108.13   26.98
  -3  -8  -9   58.13   10.99
   3   8   9   61.15   19.53
   3   8   9   58.93   24.49
  -3  -8  -9   49.77    9.63
  -3  -8  -9   55.87   10.57
   3   8   9   47.62   16.41
  -3  -8 -10   82.01   12.46
   3   8  10   87.98   25.42
   3   8  10   52.30   18.09
   3   8  10   59.31   30.75
  -3  -8 -10   76.42   12.24
  -3  -8 -11   17.18    8.52
  -3  -8 -12   59.02   10.98
   3   8  12   53.64    8.54
  -3  -8 -13  112.59   13.60
   3   8  13  116.73   10.89
  -3  -8 -14    8.22    4.02
   3   8  14   12.23    3.58
  -3  -8 -15  126.69   12.64
   3   8  15  130.33    9.28
   3   8  16   56.05    6.80
  -3  -8 -16   51.83    9.66
  -3  -9  12   10.51    4.45
  -3  -9  12   11.28    3.18
  -3  -9  11  594.16   26.34
  -3  -9  11  521.84   20.73
  -3  -9  11  561.57   26.29
  -3  -9  10  135.41   14.94
  -3  -9  10  139.77   15.48
  -3  -9   9   28.02    9.43
  -3  -9   9   24.00    8.29
  -3  -9   8  281.05   24.06
  -3  -9   8  290.55   24.93
  -3  -9   7   10.47    8.84
  -3  -9   7    4.79    6.83
  -3  -9   6  451.53   31.74
  -3  -9   6  540.31   35.81
   3   9  -5  957.29   95.11
  -3  -9   5 1026.37   69.25
   3   9  -5  970.32  103.95
  -3  -9   5  935.56   43.98
  -3  -9   5  962.47   44.89
  -3  -9   4   85.02   12.80
   3   9  -4   90.10   33.12
  -3  -9   4   86.25   13.63
  -3  -9   4   93.85   15.41
   3   9  -4   66.50   24.40
  -3  -9   4   82.51   19.15
   3   9  -3  575.73   63.83
  -3  -9   3  556.73   33.21
  -3  -9   3  497.05   31.72
  -3  -9   3  543.75   48.93
  -3  -9   2  505.71   30.38
  -3  -9   2  450.58   22.39
  -3  -9   2  517.50   46.27
  -3  -9   2  547.74   49.00
  -3  -9   2  466.01   29.37
   3   9  -2  539.61   48.10
  -3  -9   2  515.45   28.95
   3   9  -2  459.10   54.66
  -3  -9   1  121.96   14.75
   3   9  -1  163.92   30.67
  -3  -9   1  137.89   17.01
  -3  -9   1  142.06   25.05
  -3  -9   1  122.62   13.74
   3   9  -1  155.40   25.34
  -3  -9   0  798.18   54.61
  -3  -9   0  755.68   35.09
   3   9   0  815.82   57.37
  -3  -9   0  805.55   36.80
   3   9   0  812.39   64.38
  -3  -9   0  718.90   32.17
   3   9   1  132.21   22.87
  -3  -9  -1  137.87   15.82
   3   9   1  137.57   28.23
   3   9   1  140.17   25.84
  -3  -9  -1  128.23   14.16
  -3  -9  -1  148.27   22.88
  -3  -9  -1  149.14   15.78
  -3  -9  -2  618.53   44.98
  -3  -9  -2  583.10   30.58
  -3  -9  -2  491.03   27.01
  -3  -9  -2  520.49   27.96
   3   9   2  574.32   49.50
   3   9   2  550.48   50.15
  -3  -9  -3  469.67   28.26
  -3  -9  -3  436.19   24.53
   3   9   3  430.85   46.78
   3   9   3  410.25   43.81
  -3  -9  -3  450.61   26.31
   3   9   4    8.34    6.58
  -3  -9  -4    1.13    4.58
  -3  -9  -4    3.68    4.43
  -3  -9  -5  851.63   32.70
   3   9   5  953.94   74.51
   3   9   5  914.26   65.74
  -3  -9  -5  901.17   37.07
   3   9   6  164.95   30.21
  -3  -9  -6  165.62   25.77
  -3  -9  -6  136.62   14.55
  -3  -9  -6  147.58   15.08
  -3  -9  -6  155.34   16.30
   3   9   6  137.56   32.20
   3   9   7  535.10   63.37
  -3  -9  -7  498.58   28.55
  -3  -9  -7  582.25   27.47
   3   9   7  559.28   57.63
   3   9   8  726.98   76.60
   3   9   8  882.00   78.22
  -3  -9  -8  798.11   36.05
  -3  -9  -8  915.93   36.25
  -3  -9  -9    6.14    4.83
  -3  -9  -9    8.46    5.14
  -3  -9 -10  269.98   20.46
  -3  -9 -10  297.24   22.39
  -3  -9 -11  359.82   26.12
  -3  -9 -12    7.13    5.47
  -3  -9 -13  275.86   20.20
  -3  -9 -14   93.53   10.91
  -3  -9 -15   16.56    5.12
  -3  -9 -15   20.04    6.67
  -3  -9 -15   20.14    4.88
  -3  -9 -16  128.52   10.46
  -3 -10  11   31.62    5.42
  -3 -10  11   32.47    4.40
  -3 -10  10  288.33   18.10
  -3 -10  10  267.31   14.23
  -3 -10   9  103.70   12.72
  -3 -10   9   94.94    9.58
  -3 -10   8   13.36    6.94
  -3 -10   8    7.69    3.77
  -3 -10   7  110.59   16.79
  -3 -10   7  112.16   11.39
  -3 -10   6   -1.84    5.54
  -3 -10   6   -1.25    3.27
  -3 -10   5  386.46   28.35
  -3 -10   5  418.51   24.66
  -3 -10   4  228.53   19.93
  -3 -10   4  189.48   15.48
  -3 -10   4  205.96   21.11
  -3 -10   3    6.16    6.19
  -3 -10   3    5.39    4.19
   3  10  -3   11.84   10.44
  -3 -10   3    6.38    6.97
  -3 -10   3    2.21    6.77
   3  10  -2  121.76   29.94
  -3 -10   2  128.54   16.99
  -3 -10   2  122.36   15.83
  -3 -10   2  131.16   23.24
  -3 -10   1   44.59   13.11
  -3 -10   1   46.56   10.13
   3  10  -1   53.27   20.09
  -3 -10   1   46.99   10.63
  -3 -10   1   52.64    9.11
  -3 -10   0  457.64   44.67
  -3 -10   0  352.98   25.29
  -3 -10   0  376.46   26.27
  -3 -10   0  327.17   23.64
   3  10   0  372.76   49.61
   3  10   1 1141.46   74.79
  -3 -10  -1 1151.26   46.03
  -3 -10  -1 1203.70   45.99
   3  10   1 1125.26   81.09
  -3 -10  -1 1092.71   41.75
   3  10   2    5.55    7.65
  -3 -10  -2    4.94    7.25
  -3 -10  -2    3.99    6.52
   3  10   2    4.08   11.58
  -3 -10  -2   -7.27    6.60
  -3 -10  -3  376.37   26.19
   3  10   3  315.45   42.98
   3  10   3  347.20   42.97
  -3 -10  -3  359.17   23.24
  -3 -10  -3  343.06   24.50
   3  10   4  357.55   47.98
   3  10   4  380.79   46.94
  -3 -10  -4  406.71   25.21
  -3 -10  -4  409.48   26.65
   3  10   5    2.35    9.78
   3  10   5   24.11   14.69
  -3 -10  -5   17.29    7.21
  -3 -10  -5   27.40    8.91
  -3 -10  -6  602.47   30.00
  -3 -10  -6  597.31   32.61
  -3 -10  -6  674.17   29.80
   3  10   6  592.43   65.54
  -3 -10  -7  331.47   22.79
  -3 -10  -7  354.55   22.64
  -3 -10  -7  339.90   24.68
  -3 -10  -8  114.88   15.14
  -3 -10  -8  136.36   14.87
  -3 -10  -8  115.63   14.84
  -3 -10  -9  311.10   23.03
  -3 -10  -9  315.35   22.30
  -3 -10  -9  318.98   24.49
  -3 -10 -10   19.40    6.65
  -3 -10 -10   22.74    8.43
  -3 -10 -10   22.09    7.47
  -3 -10 -11  211.53   17.47
  -3 -10 -11  163.99   18.21
  -3 -10 -11  202.97   18.27
  -3 -10 -12   96.72   13.28
  -3 -10 -12   96.43   12.23
  -3 -10 -13   50.28    8.97
  -3 -10 -13   55.85    8.70
  -3 -10 -14   83.82   10.35
  -3 -10 -14   85.54    9.56
  -3 -10 -15   11.53    3.82
  -3 -11  10  105.29    8.76
  -3 -11   9  161.38   12.75
  -3 -11   9  150.99    9.85
  -3 -11   8    9.79    5.09
  -3 -11   8    9.06    3.20
  -3 -11   7  121.43   14.90
  -3 -11   7   90.28    9.68
  -3 -11   6  287.89   24.25
  -3 -11   6  272.21   17.91
  -3 -11   5   76.44   12.76
  -3 -11   5   78.39   10.08
  -3 -11   4  842.71   40.65
  -3 -11   4  885.48   37.12
  -3 -11   3  166.54   18.62
  -3 -11   3  160.65   17.20
  -3 -11   2  153.96   17.93
  -3 -11   2  169.16   18.85
  -3 -11   1  264.29   23.06
  -3 -11   1  282.31   23.98
  -3 -11   1  342.49   24.63
  -3 -11   0   -1.60    7.33
  -3 -11   0   -5.77    7.33
  -3 -11   0    0.75    5.06
  -3 -11  -1  558.55   31.59
  -3 -11  -1  521.92   31.93
  -3 -11  -1  460.92   28.26
  -3 -11  -2  318.59   24.20
  -3 -11  -2  324.12   25.32
  -3 -11  -2  273.92   22.31
  -3 -11  -3    2.64    5.46
  -3 -11  -3    7.99    6.60
  -3 -11  -3    5.78    6.46
  -3 -11  -4  135.92   16.37
  -3 -11  -4  135.67   15.49
  -3 -11  -5   14.90    7.96
  -3 -11  -5   -0.16    6.14
  -3 -11  -6  164.78   17.85
  -3 -11  -7   71.84   10.02
  -3 -11  -7   64.05   11.77
  -3 -11  -8   11.88    7.97
  -3 -11  -8    5.85    6.24
  -3 -11  -8    1.66    3.77
  -3 -11  -9  154.08   16.16
  -3 -11  -9  155.14   16.10
  -3 -11  -9  186.74   17.72
  -3 -11 -10   84.39   13.15
  -3 -11 -10   85.92   11.63
  -3 -11 -10   99.22   12.90
  -3 -11 -11   13.22    6.61
  -3 -11 -11    6.45    4.62
  -3 -11 -11   -3.59    4.31
  -3 -11 -12  261.44   17.25
  -3 -11 -12  229.55   17.76
  -3 -11 -13   79.67    9.10
  -3 -11 -13   59.20    8.45
  -3 -11 -14   47.84    6.47
  -3 -11 -14   52.10    6.97
  -3 -12   8  202.82   12.90
  -3 -12   7   16.62    5.53
  -3 -12   6  410.02   24.69
  -3 -12   5  120.55   14.35
  -3 -12   4   87.21   12.39
  -3 -12   4  104.03   11.48
  -3 -12   3  370.96   25.49
  -3 -12   3  426.48   25.26
  -3 -12   2   19.11    7.74
  -3 -12   2   29.57    8.06
  -3 -12   1  319.73   24.01
  -3 -12   1  357.66   26.11
  -3 -12   1  342.60   21.99
  -3 -12   0  324.70   23.72
  -3 -12   0  324.20   24.73
  -3 -12   0  353.24   25.09
  -3 -12  -1   18.79    8.08
  -3 -12  -1   23.19    8.96
  -3 -12  -1   19.86    7.64
  -3 -12  -2  960.21   40.59
  -3 -12  -2  853.39   37.69
  -3 -12  -3   89.53   12.29
  -3 -12  -3   75.05   12.45
  -3 -12  -4  302.82   21.24
  -3 -12  -4  292.56   23.07
  -3 -12  -5  299.49   21.93
  -3 -12  -5  287.25   22.88
  -3 -12  -6   20.26    7.72
  -3 -12  -7  197.73   18.31
  -3 -12  -8  261.89   20.64
  -3 -12  -9    5.14    4.95
  -3 -12 -10  164.56   14.26
  -3 -12 -10  199.97   16.51
  -3 -12 -10  163.25   12.82
  -3 -12 -11  120.32   11.94
  -3 -12 -11  106.24   10.39
  -3 -12 -11  138.55   11.92
  -3 -12 -12   26.41    5.94
  -3 -12 -12   42.65    6.61
  -3 -13   6   39.44    6.15
  -3 -13   5  205.65   15.39
  -3 -13   4    5.34    4.38
  -3 -13   3   18.25    5.86
  -3 -13   2  343.03   21.18
  -3 -13   2  307.23   20.74
  -3 -13   1   67.67   11.13
  -3 -13   0  248.91   17.37
  -3 -13   0  226.05   18.29
  -3 -13  -1  330.56   22.62
  -3 -13  -1  335.85   21.78
  -3 -13  -2    4.46    4.24
  -3 -13  -2    0.70    5.21
  -3 -13  -3  195.90   17.52
  -3 -13  -3  206.38   17.06
  -3 -13  -4  108.53   13.57
  -3 -13  -4  132.50   13.63
  -3 -13  -5   50.78    9.99
  -3 -13  -6  200.17   17.85
  -3 -13  -7   65.88   10.43
  -3 -13  -8  158.82   14.64
  -3 -13  -9  118.48   12.73
  -3 -13 -10   47.95    7.53
  -3 -14   4   90.86    8.37
  -3 -14   3    8.27    4.31
  -3 -14   2  158.99   12.59
  -3 -14   1  106.19   10.57
  -3 -14   0   27.99    5.97
  -3 -14  -1   69.31    8.36
  -3 -14  -1   69.66    8.81
  -3 -14  -2   20.19    5.80
  -3 -14  -2   25.78    6.64
  -3 -14  -3   14.95    4.98
  -3 -14  -4  253.78   17.69
  -3 -14  -5   -3.03    3.89
  -3 -14  -6  116.38   12.02
  -3 -14  -7  133.81   12.91
  -3 -14  -8    0.41    3.75
  -3 -14  -9  148.17   11.21
   4 -11  -6   18.10    4.36
   4 -11  -5  246.33   14.02
   4 -11  -5  203.78   13.11
   4 -11  -4   26.63    4.97
   4 -11  -3   94.60    9.02
   4 -11  -2  221.86   13.06
   4 -11  -1    5.32    3.11
   4 -11   0  236.77   13.40
   4 -11   1  138.72   10.86
   4 -11   2    7.19    3.17
   4 -10  -9   89.25    8.61
   4 -10  -8   24.41    5.50
   4 -10  -7  227.00   16.72
   4 -10  -6   75.24    9.95
   4 -10  -5   42.90    7.87
   4 -10  -4  158.54   13.81
   4 -10  -4  159.72   14.15
   4 -10  -3    3.73    3.65
   4 -10  -3    8.08    4.25
   4 -10  -2  209.02   16.52
   4 -10  -2  206.84   16.00
   4 -10  -2  196.99   15.77
   4 -10  -1  220.75   17.49
   4 -10  -1  203.11   16.28
   4 -10   0   68.07   10.17
   4 -10   0   59.29    9.25
   4 -10   1  155.84   14.63
   4 -10   1  139.88   12.98
   4 -10   2   70.95    9.69
   4 -10   2   75.40    9.30
   4 -10   3   59.91    8.90
   4 -10   4  168.01   14.17
   4 -10   5    2.09    3.65
   4 -10   6  151.09   10.85
   4  -9 -11  122.22    9.87
   4  -9 -10    1.96    3.66
   4  -9  -9  154.98   13.99
   4  -9  -8   92.88   11.85
   4  -9  -7  174.26   18.01
   4  -9  -7  229.33   19.82
   4  -9  -6  222.26   21.90
   4  -9  -6  258.93   20.47
   4  -9  -5   13.38    6.88
   4  -9  -5   11.98    8.57
   4  -9  -4  264.47   27.33
   4  -9  -4  268.69   20.98
   4  -9  -3  219.08   23.97
   4  -9  -3  264.89   19.84
   4  -9  -3  218.09   18.96
   4  -9  -2   28.00    9.92
   4  -9  -2   31.14    8.07
   4  -9  -2   36.44    8.88
   4  -9  -1  384.44   24.22
   4  -9  -1  326.97   22.66
   4  -9  -1  337.09   28.67
   4  -9  -1  357.20   24.91
   4  -9   0  197.89   17.76
   4  -9   0  188.07   17.18
   4  -9   0  188.31   21.62
   4  -9   0  215.33   20.13
   4  -9   0  223.51   17.57
   4  -9   1   58.96   12.92
   4  -9   1   58.17   10.33
   4  -9   1   64.80   12.23
   4  -9   1   57.60    9.17
   4  -9   1   57.17   11.18
   4  -9   2  463.63   23.81
   4  -9   2  458.63   26.09
   4  -9   2  464.03   31.62
   4  -9   2  481.15   29.25
   4  -9   3   45.34   12.32
   4  -9   3   41.44    8.09
   4  -9   3   51.49    7.91
   4  -9   3   49.12   10.26
   4  -9   4  217.63   21.21
   4  -9   4  195.73   18.17
   4  -9   5  249.05   20.79
   4  -9   5  232.87   19.67
   4  -9   6    7.63    5.49
   4  -9   6   11.52    5.54
   4  -9   7  209.92   15.12
   4  -9   8  127.34   10.26
   4  -8 -12    2.37    2.88
   4  -8 -11   64.08    9.03
   4  -8 -11   65.90    7.68
   4  -8 -10  113.89   11.00
   4  -8 -10  115.01   13.12
   4  -8  -9   20.27    6.83
   4  -8  -8  307.97   24.25
   4  -8  -7   73.35   12.70
   4  -8  -7   64.45   12.67
   4  -8  -6   76.97   12.04
   4  -8  -6   67.60   14.18
   4  -8  -5  280.21   22.69
   4  -8  -5  269.80   27.66
   4  -8  -4    0.39    6.07
   4  -8  -4   -6.02    5.74
   4  -8  -4   -3.12    5.09
   4  -8  -4    8.41   10.12
   4  -8  -3   48.58   11.42
   4  -8  -3   63.31   14.43
   4  -8  -3   65.81   11.54
   4  -8  -3   68.94   11.27
   4  -8  -2  420.85   26.95
   4  -8  -2  415.47   27.10
   4  -8  -2  434.52   31.62
   4  -8  -2  481.94   29.04
   4  -8  -2  421.26   33.89
   4  -8  -1   29.33    8.65
   4  -8  -1   25.77   10.75
   4  -8  -1   25.86    8.41
   4  -8  -1   32.75    8.77
   4  -8  -1   34.24    9.32
   4  -8   0  780.75   34.47
   4  -8   0  741.66   35.98
   4  -8   0  702.60   35.48
   4  -8   0  738.69   42.48
   4  -8   0  768.94   38.82
   4  -8   0  738.75   43.89
   4  -8   1  117.23   14.19
   4  -8   1  104.28   16.80
   4  -8   1  107.32   14.08
   4  -8   1  108.30   15.83
   4  -8   1  112.09   18.22
   4  -8   1  110.31   13.16
   4  -8   2  135.61   19.06
   4  -8   2  135.77   16.01
   4  -8   2  114.03   18.29
   4  -8   2  139.37   14.28
   4  -8   2  136.41   16.89
   4  -8   3  368.43   22.36
   4  -8   3  344.29   29.28
   4  -8   3  337.79   27.00
   4  -8   3  341.21   24.26
   4  -8   4    8.75    6.62
   4  -8   4   -0.16    7.19
   4  -8   4    4.96    4.96
   4  -8   5  172.83   19.73
   4  -8   5  158.40   18.48
   4  -8   6   90.25   14.51
   4  -8   6   82.93   12.74
   4  -8   7   12.34    6.62
   4  -8   7   16.31    7.55
   4  -8   8   97.26   11.68
   4  -8   8  101.48   11.82
   4  -8   9   67.14    8.64
   4  -7 -13   23.03    5.32
   4  -7 -13   18.92    4.71
   4  -7 -12   89.77   10.54
   4  -7 -12   76.31    9.30
   4  -7 -11    1.59    3.38
   4  -7 -11    0.73    3.96
   4  -7 -10  380.14   25.20
   4  -7 -10  375.05   23.01
   4  -7  -9  110.45   14.43
   4  -7  -9  104.46   13.49
   4  -7  -8  423.37   29.84
   4  -7  -8  409.78   27.20
   4  -7  -7  177.44   21.04
   4  -7  -7  224.69   21.92
   4  -7  -7  193.41   17.53
   4  -7  -6    1.97    8.08
   4  -7  -6    1.90    5.88
   4  -7  -6    7.02    3.43
   4  -7  -5   25.62   10.02
   4  -7  -5   19.14    7.97
   4  -7  -5   22.37   10.43
   4  -7  -4  322.55   31.16
   4  -7  -4  305.45   24.85
   4  -7  -4  306.60   21.63
   4  -7  -4  268.66   22.25
   4  -7  -3   13.78    6.86
   4  -7  -3    7.96    9.09
   4  -7  -3   27.90   11.12
   4  -7  -3   18.92    9.09
   4  -7  -3   15.63    7.24
   4  -7  -3   18.21    8.51
   4  -7  -2  521.91   30.42
   4  -7  -2  446.14   29.10
   4  -7  -2  516.69   37.11
   4  -7  -2  513.22   28.34
   4  -7  -2  514.95   50.97
   4  -7  -2  515.93   29.59
   4  -7  -2  511.31   33.82
   4  -7  -1  696.83   36.62
   4  -7  -1  742.18   62.33
   4  -7  -1  754.66   36.77
   4  -7  -1  734.31   33.18
   4  -7  -1  716.50   43.04
   4  -7  -1  682.79   34.43
   4  -7  -1  713.99   40.13
   4  -7   0  428.86   48.88
   4  -7   0  393.93   24.80
   4  -7   0  379.89   26.10
   4  -7   0  404.85   32.69
   4  -7   0  399.62   28.13
   4  -7   0  388.21   29.80
   4  -7   1  699.51   32.57
   4  -7   1  689.97   34.68
   4  -7   1  672.52   37.29
   4  -7   1  696.92   41.83
   4  -7   1  640.08   39.16
   4  -7   2   41.68    9.88
   4  -7   2   34.49   11.40
   4  -7   2   43.89   11.48
   4  -7   2   46.92    9.95
   4  -7   2   50.16   12.25
   4  -7   2   54.32   10.92
   4  -7   3  364.37   26.39
   4  -7   3  361.67   30.64
   4  -7   3  381.95   23.11
   4  -7   3  338.30   29.30
   4  -7   3  356.81   28.39
   4  -7   4  155.14   17.01
   4  -7   4  158.21   22.74
   4  -7   4  158.64   19.78
   4  -7   4  140.44   18.06
   4  -7   5    3.16    4.85
   4  -7   5    0.87    7.38
   4  -7   5    8.80    8.40
   4  -7   6  312.11   26.33
   4  -7   6  283.20   25.92
   4  -7   7  141.67   17.15
   4  -7   7  143.52   18.67
   4  -7   8   82.93   12.21
   4  -7   8   73.93   12.23
   4  -7   9  207.70   17.60
   4  -7   9  196.70   17.54
   4  -7  10   17.36    5.09
   4  -7  11   59.51    7.04
   4  -6 -14  201.53   13.71
   4  -6 -14  203.79   12.90
   4  -6 -13   32.87    6.58
   4  -6 -13   26.94    6.13
   4  -6 -12  170.32   16.23
   4  -6 -11   92.04   13.08
   4  -6 -10  167.50   17.77
   4  -6  -9  610.21   34.07
   4  -6  -8   30.67    9.48
   4  -6  -7   82.29   13.74
  -4   6   6   26.12   15.38
   4  -6  -6   28.61    9.68
   4  -6  -6   21.92    6.09
   4  -6  -6   26.70    7.98
  -4   6   6   17.19   12.86
   4  -6  -6   25.37   10.44
   4  -6  -5  229.41   35.66
  -4   6   5  228.70   38.87
   4  -6  -5  209.33   19.50
  -4   6   5  210.83   34.45
   4  -6  -5  230.55   18.30
   4  -6  -5  236.51   21.62
   4  -6  -4  743.36   38.06
   4  -6  -4  664.80   30.56
   4  -6  -4  736.95   60.67
  -4   6   4  642.58   57.57
   4  -6  -4  713.53   34.36
   4  -6  -3  362.31   24.52
  -4   6   3  336.29   39.10
   4  -6  -3  364.35   42.51
   4  -6  -3  391.85   24.14
   4  -6  -3  361.69   26.54
   4  -6  -3  388.33   27.10
   4  -6  -2  411.66   25.52
   4  -6  -2  413.87   24.71
  -4   6   2  401.22   41.60
   4  -6  -2  387.61   25.87
   4  -6  -2  376.82   42.48
   4  -6  -2  404.23   27.60
   4  -6  -2  386.71   27.90
  -4   6   1  562.60   48.97
   4  -6  -1  604.27   34.81
   4  -6  -1  615.31   33.17
   4  -6  -1  599.90   30.86
   4  -6  -1  594.01   29.39
   4  -6  -1  598.72   32.72
   4  -6  -1  615.80   54.01
   4  -6  -1  614.63   53.65
  -4   6   0  115.27   22.83
   4  -6   0  175.17   17.43
   4  -6   0  130.50   16.47
   4  -6   0  135.21   14.98
   4  -6   0  130.88   15.29
   4  -6   0  114.61   17.14
   4  -6   0  131.94   25.58
   4  -6   0  132.65   24.38
   4  -6   1  486.15   32.74
   4  -6   1  511.35   28.99
   4  -6   1  506.70   31.57
   4  -6   1  533.05   35.30
   4  -6   1  512.41   27.77
   4  -6   1  530.70   52.93
  -4   6  -1  493.01   48.08
   4  -6   2  452.57   32.27
   4  -6   2  496.58   28.10
   4  -6   2  492.52   28.84
   4  -6   2  475.32   31.46
   4  -6   2  497.01   34.01
   4  -6   2  503.97   27.12
   4  -6   2  487.89   51.84
  -4   6  -2  434.62   47.28
   4  -6   3   -4.64    5.92
   4  -6   3    6.02    9.22
   4  -6   3   -3.29    5.79
   4  -6   3   -0.93    5.03
   4  -6   3   -2.08    6.53
  -4   6  -3    6.44    9.43
   4  -6   3    3.12   10.70
   4  -6   4  463.95   52.55
   4  -6   4  466.12   32.60
   4  -6   4  413.91   30.49
   4  -6   4  448.65   35.11
   4  -6   4  485.85   29.04
   4  -6   5  386.60   29.88
   4  -6   5  502.96   33.12
   4  -6   5  432.82   32.83
   4  -6   5  477.08   28.95
   4  -6   6  130.17   18.74
   4  -6   6  151.53   16.91
   4  -6   6  142.71   19.41
   4  -6   7  256.58   26.00
   4  -6   7  266.15   24.50
   4  -6   8   47.34   11.69
   4  -6   8   45.70   10.36
   4  -6   9   85.15   13.72
   4  -6   9   93.79   13.45
   4  -6  10  219.70   19.05
   4  -6  10  232.35   18.48
   4  -6  11    4.85    4.63
   4  -6  12  152.97   11.86
   4  -5 -15   16.09    4.56
   4  -5 -14  220.70   14.84
   4  -5 -13  207.42   16.63
   4  -5 -12    0.54    4.25
   4  -5 -11  185.54   18.42
   4  -5 -10   -3.22    4.51
   4  -5  -9  168.57   18.56
   4  -5  -8  427.51   52.78
  -4   5   8  447.27   53.90
   4  -5  -8  531.71   33.44
   4  -5  -8  524.10   61.36
   4  -5  -7  114.12   27.17
  -4   5   7   83.37   23.59
   4  -5  -7  104.50   14.97
  -4   5   7  118.34   28.69
   4  -5  -7   82.36   23.29
   4  -5  -6  133.64   17.34
   4  -5  -6  144.68   16.75
  -4   5   6  117.23   28.17
   4  -5  -6  107.67   24.17
   4  -5  -6  108.50   23.72
   4  -5  -5  384.79   27.21
   4  -5  -5  346.31   23.86
   4  -5  -5  318.23   40.16
  -4   5   5  350.36   37.52
   4  -5  -5  357.91   42.72
  -4   5   5  313.77   42.06
  -4   5   4   13.05    5.08
   4  -5  -4   14.03    8.79
   4  -5  -4   13.20    7.37
   4  -5  -4   10.85    5.06
   4  -5  -4   12.13    7.12
  -4   5   4    7.47    9.55
  -4   5   3 1714.55   81.45
   4  -5  -3 1647.54   82.99
   4  -5  -3 1704.15   47.20
   4  -5  -3 1647.46   48.85
   4  -5  -3 1774.62   57.48
   4  -5  -3 1660.23   44.82
  -4   5   3 1560.83   82.61
   4  -5  -2  460.12   28.47
   4  -5  -2  437.24   23.81
   4  -5  -2  443.59   24.72
   4  -5  -2  406.46   26.91
   4  -5  -2  452.72   42.27
  -4   5   2  413.45   40.28
  -4   5   2  420.15   40.12
  -4   5   1  645.84   50.52
   4  -5  -1  667.98   50.70
   4  -5  -1  663.27   28.88
   4  -5  -1  645.05   29.72
   4  -5  -1  627.43   32.66
  -4   5   1  651.34   51.35
  -4   5   1  674.87   49.23
   4  -5  -1  669.46   51.46
   4  -5  -1  689.96   33.60
   4  -5   0  624.77   31.69
  -4   5   0  609.97   49.19
   4  -5   0  690.75   50.77
   4  -5   0  668.02   30.10
   4  -5   0  618.36   33.73
   4  -5   0  645.48   51.49
  -4   5   0  615.74   45.20
   4  -5   1   17.79    6.45
   4  -5   1   18.43    8.33
   4  -5   1   17.60    9.30
   4  -5   1   20.50    5.15
   4  -5   1   24.20    9.88
   4  -5   1   17.00    6.10
  -4   5  -1   19.20   10.37
  -4   5  -1   17.25    9.52
  -4   5  -2  338.68   40.99
   4  -5   2  370.26   41.72
   4  -5   2  359.95   25.46
   4  -5   2  384.74   23.21
   4  -5   2  378.00   27.59
   4  -5   3  542.80   52.32
   4  -5   3  559.29   29.47
   4  -5   3  561.94   29.50
   4  -5   3  520.10   33.49
   4  -5   3  511.50   32.53
   4  -5   3  600.04   35.22
   4  -5   4   47.11   11.21
   4  -5   4   42.46   11.44
   4  -5   4   43.53    9.05
   4  -5   4   46.85   14.93
  -4   5  -4    8.62    9.64
   4  -5   4   45.80   11.81
   4  -5   5  564.59   30.99
   4  -5   5  543.15   37.08
   4  -5   5  568.30   57.20
  -4   5  -5  570.05   61.45
   4  -5   5  477.68   32.99
   4  -5   6   94.14   13.89
   4  -5   6  111.40   16.90
   4  -5   6   83.96   24.67
  -4   5  -6  114.20   31.72
   4  -5   6   91.05   16.67
   4  -5   7  226.28   26.47
   4  -5   7  233.84   23.04
   4  -5   8  505.70   34.36
   4  -5   8  536.94   33.43
   4  -5   9   30.39    9.70
   4  -5   9   42.53    9.68
   4  -5   9   30.80    9.05
   4  -5  10  487.99   26.95
   4  -5  10  480.71   30.66
   4  -5  10  479.07   28.68
   4  -5  11   82.45   12.02
   4  -5  11  166.92   16.74
   4  -5  12   59.71    8.41
   4  -5  12   44.57    8.64
   4  -5  13  152.80   11.74
   4  -4 -15   68.86   11.63
   4  -4 -14   11.25    5.97
   4  -4 -14    9.50    3.94
   4  -4 -13  337.59   32.00
   4  -4 -13  346.59   22.78
   4  -4 -12   45.24   12.62
   4  -4 -12   40.14    8.92
   4  -4 -11  186.46   25.12
   4  -4 -11  176.45   18.12
   4  -4 -10  101.26   19.22
   4  -4 -10   94.42   13.92
   4  -4  -9   28.31    7.78
  -4   4   9   45.34   16.04
   4  -4  -9   23.60   17.11
   4  -4  -9   48.07   14.19
   4  -4  -9   39.30   16.05
  -4   4   8  335.94   40.74
   4  -4  -8  385.42   27.59
   4  -4  -8  388.45   50.29
   4  -4  -8  427.35   53.13
  -4   4   8  348.20   45.10
  -4   4   7  932.74   67.89
   4  -4  -7 1020.46   44.17
   4  -4  -7  935.48   72.12
   4  -4  -7  950.00   72.65
   4  -4  -6   25.74   11.67
   4  -4  -6   20.91    8.53
  -4   4   6   24.74   15.56
   4  -4  -6   28.26    8.18
   4  -4  -6   14.43    8.11
  -4   4   6   22.46   12.35
   4  -4  -5  341.13   24.52
  -4   4   5  304.15   38.44
   4  -4  -5  327.93   21.89
  -4   4   5  320.21   35.64
   4  -4  -5  320.38   37.64
   4  -4  -5  344.62   37.88
  -4   4   4  589.89   46.70
   4  -4  -4  573.97   46.66
  -4   4   4  506.92   47.25
   4  -4  -4  563.93   46.68
  -4   4   3  555.80   44.94
   4  -4  -3  585.94   45.10
   4  -4  -3  523.81   43.74
  -4   4   3  536.31   45.31
  -4   4   3  599.58   43.06
  -4   4   2 2338.05   89.71
  -4   4   2 2285.31   88.53
   4  -4  -2 2608.46   92.76
   4  -4  -2 2355.85   85.51
  -4   4   2 2278.15   89.71
   4  -4  -2 2338.90   87.59
   4  -4  -1   11.27    8.44
  -4   4   1   24.08   11.46
  -4   4   1   19.33    8.24
  -4   4   1   15.92    8.20
   4  -4  -1   12.87    7.24
   4  -4   0 1181.55   64.05
  -4   4   0 1287.23   61.49
  -4   4   0 1188.27   65.12
   4  -4   0 1189.80   61.10
   4  -4   1  209.22   27.93
  -4   4  -1  195.12   23.75
  -4   4  -1  169.57   25.75
   4  -4   1  233.75   26.80
   4  -4   2  200.14   28.28
  -4   4  -2  198.61   22.83
  -4   4  -2  173.78   24.44
   4  -4   2  159.89   22.85
   4  -4   3  635.72   29.39
   4  -4   3  609.41   33.76
   4  -4   3  665.98   53.18
  -4   4  -3  693.66   53.79
   4  -4   4  304.31   21.00
   4  -4   4  287.71   24.43
   4  -4   4  267.85   36.11
  -4   4  -4  319.83   41.02
   4  -4   5  156.38   19.78
   4  -4   5  157.16   16.35
   4  -4   5  164.20   29.22
  -4   4  -5  149.32   30.02
  -4   4  -6 1046.84   85.75
   4  -4   6  953.39   73.58
   4  -4   6 1023.93   39.94
   4  -4   6 1105.12   48.03
  -4   4  -7   18.76    7.48
  -4   4  -7   30.47   20.46
   4  -4   7   18.76   13.45
   4  -4   7    6.81    7.05
   4  -4   8  217.24   21.63
   4  -4   8  184.44   18.04
  -4   4  -8  206.77   16.66
   4  -4   8  218.38   41.00
  -4   4  -9  468.86   25.72
   4  -4   9  512.96   32.37
   4  -4   9  556.48   32.16
   4  -4  10    6.92    7.24
   4  -4  10   -6.49    5.97
   4  -4  11  262.41   20.34
   4  -4  11  246.30   22.52
   4  -4  12   58.39    9.23
   4  -4  12   49.73    9.26
   4  -4  13   62.48    8.64
   4  -4  13   53.22    8.71
   4  -4  14  241.65   13.37
   4  -4  14  252.61   14.29
   4  -3 -16   -8.16    3.92
  -4   3  15  191.83   10.78
   4  -3 -15  176.38   20.18
  -4   3  14  197.51   13.37
   4  -3 -14  193.44   15.50
   4  -3 -14  215.35   25.30
   4  -3 -13   30.06   11.64
  -4   3  13   15.98    4.45
   4  -3 -13   25.85    6.94
   4  -3 -12  409.21   39.58
  -4   3  12  426.01   21.97
   4  -3 -12  381.18   25.59
  -4   3  11  170.91   14.18
   4  -3 -11  147.84   23.99
  -4   3  10  295.89   38.33
  -4   3  10  289.66   41.90
   4  -3 -10  311.96   44.73
   4  -3 -10  300.20   33.16
   4  -3  -9  566.94   43.71
  -4   3   9  468.40   48.13
  -4   3   9  491.31   54.93
   4  -3  -9  530.82   57.38
   4  -3  -9  549.21   59.40
   4  -3  -8    9.06    7.48
  -4   3   8    7.29    9.03
  -4   3   8    8.23    8.62
   4  -3  -8    2.71    7.13
   4  -3  -8   10.92   10.70
  -4   3   7  892.23   66.05
   4  -3  -7 1026.18   74.53
   4  -3  -7  911.85   68.94
   4  -3  -7  958.04   52.57
   4  -3  -6  489.63   47.19
  -4   3   6  497.12   44.95
   4  -3  -6  498.11   46.56
  -4   3   5   31.20   11.98
   4  -3  -5   33.87   11.82
  -4   3   5   37.98   10.44
   4  -3  -5   43.53   13.42
  -4   3   4 1402.26   69.02
   4  -3  -4 1336.87   66.87
  -4   3   4 1336.46   71.07
  -4   3   4 1440.59   63.73
   4  -3  -4 1289.49   67.24
  -4   3   3  443.24   37.77
   4  -3  -3  400.75   35.54
   4  -3  -3  387.69   34.09
  -4   3   3  425.44   37.47
  -4   3   3  411.00   34.96
  -4   3   2 1141.36   58.26
  -4   3   2 1177.53   59.94
  -4   3   2 1106.44   59.54
   4  -3  -2 1101.79   52.37
   4  -3  -2 1153.47   56.38
   4  -3  -2 1068.04   53.39
  -4   3   1 1253.06   62.73
  -4   3   1 1287.62   59.29
  -4   3   1 1275.35   62.27
   4  -3  -1 1261.42   56.40
   4  -3  -1 1246.08   56.88
   4  -3  -1 1265.99   53.85
  -4   3   0  110.17   17.69
  -4   3   0  113.63   19.90
   4  -3   0  103.02   17.09
  -4   3   0   97.31   13.55
   4  -3   0  114.02   15.66
   4  -3   0   95.78   17.20
  -4   3  -1  965.64   49.14
  -4   3  -1  987.21   48.41
   4  -3   1  998.76   49.52
   4  -3   1  979.49   54.02
  -4   3  -2  293.37   26.95
  -4   3  -2  314.14   30.61
   4  -3   2  344.09   28.85
   4  -3   2  311.53   31.81
  -4   3  -3   33.44    9.33
  -4   3  -3   15.83    8.11
   4  -3   3   18.77    9.57
  -4   3  -4  555.42   37.64
   4  -3   4  568.46   47.32
  -4   3  -4  610.19   52.30
   4  -3   5  373.37   41.06
  -4   3  -5  429.73   48.26
   4  -3   6  413.39   45.05
   4  -3   6  402.67   23.62
   4  -3   6  440.66   30.16
  -4   3  -6  432.93   52.32
   4  -3   7  418.61   28.57
   4  -3   7  320.41   41.91
   4  -3   7  340.39   23.24
  -4   3  -8   29.22   16.17
  -4   3  -8   15.48    7.55
   4  -3   8   14.23   16.28
   4  -3   8   24.24    8.75
   4  -3   8   17.14    7.19
  -4   3  -9   94.20   26.07
  -4   3  -9  108.49   14.19
   4  -3   9  140.24   16.28
   4  -3   9  114.18   16.57
   4  -3   9  131.40   29.15
  -4   3 -10  260.34   21.20
   4  -3  10  272.83   23.22
   4  -3  10  273.13   21.71
  -4   3 -11   32.29    8.69
   4  -3  11   22.92    7.24
   4  -3  11   23.18    6.43
  -4   3 -12  194.39   16.59
   4  -3  12  229.72   19.40
   4  -3  13   34.95    8.42
   4  -3  13   31.86    8.29
   4  -3  14  125.42   12.21
   4  -3  14  142.54   12.73
   4  -3  15  206.75   12.36
   4  -2 -16   97.04   13.73
  -4   2  16  103.12    7.33
   4  -2 -15    2.51    6.12
  -4   2  15    0.11    2.64
   4  -2 -14  203.19   25.63
  -4   2  14  212.81   14.22
   4  -2 -13   17.84   10.68
  -4   2  13   23.86    5.86
   4  -2 -12  111.83   22.90
  -4   2  12  124.20   12.33
   4  -2 -11  725.73   53.29
  -4   2  11  701.90   29.70
  -4   2  10    6.68    7.59
  -4   2  10    8.90    4.37
   4  -2 -10   36.44   17.20
   4  -2 -10   13.73   10.93
  -4   2  10   31.04   17.20
   4  -2 -10   14.60   10.73
  -4   2   9  449.27   49.74
   4  -2  -9  467.58   40.53
   4  -2  -9  473.72   52.80
   4  -2  -9  452.68   50.32
  -4   2   9  458.43   22.81
  -4   2   9  412.07   45.02
  -4   2   8  343.54   43.44
  -4   2   8  349.21   19.15
  -4   2   8  321.11   39.21
   4  -2  -8  337.47   42.02
   4  -2  -8  380.42   45.40
   4  -2  -8  377.67   35.59
   4  -2  -7    7.47    9.48
  -4   2   7    6.12    6.53
   4  -2  -7   18.57   10.89
  -4   2   6 1285.44   70.24
   4  -2  -6 1410.42   77.46
  -4   2   6 1270.94   61.43
   4  -2  -6 1329.05   73.73
  -4   2   5  457.97   40.03
   4  -2  -5  435.87   38.77
  -4   2   5  452.25   35.59
   4  -2  -5  401.50   38.02
  -4   2   4  617.07   43.43
   4  -2  -4  568.31   40.92
  -4   2   4  589.87   39.48
   4  -2  -4  547.39   41.73
  -4   2   3 1237.31   59.24
   4  -2  -3 1196.11   55.79
   4  -2  -3 1164.41   56.51
  -4   2   3 1182.12   56.75
  -4   2   3 1141.64   56.53
  -4   2   2   30.95   10.00
  -4   2   2   37.46   12.83
  -4   2   2   35.92   12.41
   4  -2  -2   27.68    8.98
   4  -2  -2   13.56    6.17
   4  -2  -2   24.77    8.89
  -4   2   1  570.07   40.58
  -4   2   1  648.75   38.81
  -4   2   1  631.15   41.97
   4  -2  -1  610.95   35.44
  -4   2   1  647.14   26.67
   4  -2  -1  598.35   36.18
   4  -2  -1  614.36   34.59
  -4   2   0   31.72   10.00
  -4   2   0   27.07    9.42
  -4   2   0   36.25    8.70
   4  -2   0   35.82    9.20
   4  -2   0   27.17    7.96
   4  -2   0   28.68    8.68
  -4   2  -1  304.23   25.47
   4  -2   1  333.32   29.84
   4  -2   1  326.14   21.39
   4  -2   1  343.09   26.31
  -4   2  -1  341.88   26.10
   4  -2   2 2728.32   84.18
  -4   2  -2 2760.85   83.29
   4  -2   2 2902.68   72.62
  -4   2  -2 2720.55   75.71
   4  -2   2 2675.32   57.33
  -4   2  -3 1646.00   71.79
   4  -2   3 1488.05   66.51
  -4   2  -3 1461.11   56.42
  -4   2  -4  938.83   59.28
   4  -2   4  928.45   55.85
  -4   2  -4  974.66   47.75
  -4   2  -5  989.66   66.00
  -4   2  -5  860.16   47.28
   4  -2   5  876.08   57.25
   4  -2   6   -2.96    6.72
  -4   2  -6    2.40    7.96
  -4   2  -6    7.02    7.80
   4  -2   7  799.03   38.61
   4  -2   7  697.90   59.40
   4  -2   8  183.52   34.74
  -4   2  -8  216.15   40.04
  -4   2  -8  140.99   14.00
   4  -2   8  155.28   18.56
   4  -2   8  163.37   17.13
   4  -2   9    2.68    5.67
   4  -2   9   -0.58    6.61
  -4   2  -9   30.27   17.71
  -4   2  -9    8.15    7.23
   4  -2   9   13.84   11.15
   4  -2  10  219.92   37.56
   4  -2  10  235.98   22.73
   4  -2  10  231.55   20.05
  -4   2 -10  208.23   19.05
  -4   2 -10  255.40   43.62
  -4   2 -11  213.36   20.39
   4  -2  11  220.65   19.89
   4  -2  11  253.10   22.22
   4  -2  12  135.06   15.38
  -4   2 -12  130.99   15.31
   4  -2  13  477.46   26.39
   4  -2  14    4.08    4.29
   4  -2  15  183.26   13.56
   4  -2  15  207.42   14.68
   4  -1 -16   94.24   13.98
  -4   1  16  108.29    8.28
   4  -1 -15   81.65   15.39
  -4   1  15   86.54    9.18
   4  -1 -14   51.26   14.37
  -4   1  14   35.45    6.21
   4  -1 -13  274.71   33.37
  -4   1  13  276.43   18.69
   4  -1 -12    2.30    9.81
  -4   1  12   -1.75    4.46
  -4   1  11  266.41   18.38
   4  -1 -11  295.56   35.69
  -4   1  10  841.08   65.01
  -4   1  10  786.83   62.75
  -4   1  10  855.34   32.51
   4  -1 -10  838.00   70.31
   4  -1 -10  861.19   72.76
   4  -1 -10  920.30   58.95
   4  -1  -9   91.34   19.44
   4  -1  -9   54.40   17.28
  -4   1   9   73.39   20.02
  -4   1   9   78.67   21.08
   4  -1  -9   44.68   18.43
  -4   1   9   83.89    9.99
   4  -1  -9   60.87   19.37
   4  -1  -8  992.10   70.79
   4  -1  -8 1025.45   70.49
   4  -1  -8 1043.76   71.04
  -4   1   8  889.53   65.02
  -4   1   8  855.07   61.44
   4  -1  -8 1100.41   58.86
  -4   1   8  945.39   31.75
   4  -1  -7  332.43   38.13
  -4   1   7  338.06   38.82
  -4   1   7  315.74   32.87
   4  -1  -7  330.59   37.67
   4  -1  -7  305.64   36.02
  -4   1   6  315.57   31.74
   4  -1  -6  340.44   35.24
  -4   1   6  333.44   35.66
   4  -1  -6  278.34   38.41
   4  -1  -6  374.52   37.87
   4  -1  -6  376.24   39.61
  -4   1   5 1270.86   58.54
   4  -1  -5 1163.87   69.94
   4  -1  -5 1208.59   62.07
   4  -1  -5 1310.26   66.93
  -4   1   5 1235.31   63.05
   4  -1  -4   42.43   12.12
   4  -1  -4   37.88   11.48
   4  -1  -4   49.16   14.98
  -4   1   4   50.81   13.45
  -4   1   4   48.21   12.86
   4  -1  -4   41.61   10.57
   4  -1  -3  528.45   25.60
   4  -1  -3  556.91   36.20
   4  -1  -3  499.47   33.91
  -4   1   3  538.60   37.34
  -4   1   3  527.22   35.60
  -4   1   3  572.74   39.08
   4  -1  -3  488.96   40.56
   4  -1  -2  151.93   14.49
   4  -1  -2  133.56   17.98
  -4   1   2  157.30   19.47
  -4   1   2  172.15   19.47
  -4   1   2  164.85   20.61
   4  -1  -2  158.59   18.25
   4  -1  -2  149.65   17.69
  -4   1   1    5.11    3.24
   4  -1  -1    3.68    4.06
  -4   1   1    0.01    5.32
  -4   1   1    4.44    4.42
  -4   1   1    5.79    5.45
   4  -1  -1   12.59    5.11
   4  -1  -1    7.71    4.53
   4  -1   0  532.91   28.90
  -4   1   0  518.87   26.56
  -4   1   0  570.10   33.10
  -4   1   0  548.57   35.82
   4  -1   0  522.96   29.25
   4  -1   0  509.99   27.02
   4  -1   1  775.12   37.72
   4  -1   1  832.37   34.83
  -4   1  -1  778.40   36.77
  -4   1  -1  743.12   37.26
   4  -1   2  138.87   11.60
   4  -1   2  115.52   16.37
   4  -1   2  100.80   12.06
  -4   1  -2   95.52   15.39
  -4   1  -2  129.87   15.97
  -4   1  -3 2185.35   75.79
  -4   1  -3 2163.49   65.49
   4  -1   3 2160.55   72.39
  -4   1  -4   73.93   13.27
   4  -1   4   81.97   12.28
  -4   1  -4  104.84   19.00
   4  -1   4   80.02   15.66
  -4   1  -5  273.55   25.66
   4  -1   5  264.70   29.45
   4  -1   5  269.62   24.35
  -4   1  -5  285.36   33.10
  -4   1  -5  253.23   27.51
  -4   1  -6  454.56   41.22
  -4   1  -6  424.43   35.48
   4  -1   6  429.10   40.43
   4  -1   6  430.97   33.72
  -4   1  -6  507.81   48.65
   4  -1   6  478.89   33.75
  -4   1  -7   12.02    9.81
  -4   1  -7   13.22    6.76
   4  -1   7   13.48    9.03
   4  -1   7    9.07    8.49
  -4   1  -7    3.81    9.39
   4  -1   8  540.92   26.69
  -4   1  -8  529.21   58.07
   4  -1   8  519.76   26.68
  -4   1  -8  401.10   53.28
   4  -1   8  556.36   32.38
  -4   1  -8  457.11   43.87
  -4   1  -8  531.39   25.37
   4  -1   8  502.30   42.58
   4  -1   8  659.82   61.03
   4  -1   9  165.85   30.39
   4  -1   9  193.33   19.75
  -4   1  -9  181.79   33.98
   4  -1   9  143.77   24.73
  -4   1  -9  136.20   14.77
   4  -1   9  161.95   16.66
   4  -1  10   35.74   10.16
   4  -1  10   35.10   17.60
  -4   1 -10   38.80    9.13
   4  -1  10   23.30    6.98
  -4   1 -10   32.90   16.69
   4  -1  11  182.81   18.49
  -4   1 -11  186.61   19.06
   4  -1  12   82.51   12.74
  -4   1 -12   67.18   11.67
   4  -1  13  141.44   15.25
   4  -1  14  125.33   13.98
   4  -1  15    4.56    4.75
   4  -1  16   98.55    9.75
   4   0 -16   21.67    9.04
  -4   0  16   22.45    4.35
   4   0 -15  174.49   22.61
  -4   0  15  188.60   13.21
   4   0 -14   47.86   14.29
  -4   0  14   50.33    8.16
   4   0 -13   85.33   19.42
  -4   0  13   84.43   10.56
   4   0 -12  262.06   33.79
  -4   0  12  278.97   19.29
   4   0 -11   59.55   18.49
   4   0 -11   41.23   17.74
  -4   0  11   54.02   18.34
  -4   0  11   51.37    9.06
   4   0 -11   46.50   23.83
   4   0 -11   26.93   13.79
   4   0 -10  687.93   71.37
  -4   0  10  750.39   30.94
  -4   0  10  690.07   58.71
   4   0 -10  827.93   56.63
   4   0 -10  775.18   67.65
   4   0 -10  765.89   66.56
   4   0  -9 1238.14   89.64
  -4   0   9 1314.89   38.97
  -4   0   9 1255.32   74.20
  -4   0   9 1227.60   75.01
   4   0  -9 1261.54   81.36
   4   0  -9 1428.25   72.44
   4   0  -8   44.08   14.20
  -4   0   8   27.57    5.55
  -4   0   8   31.85   11.97
   4   0  -8   27.77   15.44
  -4   0   8   32.50   13.13
   4   0  -8   23.73   13.08
   4   0  -8   43.76   14.95
   4   0  -7  901.79   59.81
  -4   0   7  778.50   50.99
   4   0  -7  836.69   70.71
  -4   0   7  777.28   55.45
   4   0  -7  857.89   64.55
   4   0  -6   11.84    9.14
  -4   0   6   14.78    9.31
   4   0  -6    6.36    9.50
  -4   0   6   16.11    8.41
   4   0  -6   14.23    8.91
   4   0  -5  862.90   50.96
  -4   0   5  745.54   44.74
   4   0  -5  766.82   54.08
  -4   0   5  743.67   46.72
   4   0  -5  719.51   48.30
   4   0  -4 1609.91   63.46
  -4   0   4 1526.85   60.34
   4   0  -4 1477.07   68.22
  -4   0   4 1604.88   64.47
   4   0  -4 1449.44   62.03
   4   0  -3   -2.52    6.35
   4   0  -3   -8.73    8.75
   4   0  -3    3.73    5.51
  -4   0   3    2.46    1.84
  -4   0   3    1.25    5.05
  -4   0   3    1.54    4.94
  -4   0   3    3.75    6.21
   4   0  -3   -3.79    7.90
  -4   0   2  676.89   38.66
  -4   0   2  643.60   34.05
   4   0  -2  642.63   39.78
   4   0  -2  668.35   30.63
   4   0  -2  601.88   35.87
   4   0  -2  617.93   31.98
  -4   0   2  643.51   21.06
  -4   0   2  640.46   37.48
  -4   0   1  553.88   33.51
  -4   0   1  545.67   30.52
  -4   0   1  528.41   34.03
   4   0  -1  527.42   18.73
   4   0  -1  550.48   33.71
  -4   0   1  563.54   24.73
   4   0  -1  514.40   28.80
   4   0  -1  520.81   22.64
   4   0  -1  549.60   28.38
  -4   0   1  560.20   22.29
   4   0   0  569.42   25.86
  -4   0   0  592.85   34.47
  -4   0   0  534.82   26.32
   4   0   0  552.11   26.32
  -4   0   0  607.78   31.51
  -4   0   0  595.03   35.89
   4   0   0  594.38   30.28
   4   0   0  567.53   25.51
   4   0   1 1282.73   42.02
   4   0   1 1349.94   37.84
  -4   0  -1 1260.52   43.12
   4   0   1 1261.36   32.55
  -4   0  -1 1332.41   46.56
   4   0   1 1215.05   25.27
   4   0   1 1288.74   39.16
   4   0   2  129.26   11.62
   4   0   2  174.91   12.61
  -4   0  -2  162.48   17.37
   4   0   2  132.66   14.86
   4   0   2  121.26   10.82
  -4   0  -2  117.65   14.94
  -4   0  -3  585.71   33.33
   4   0   3  586.32   29.64
  -4   0  -3  499.35   33.39
   4   0   3  584.39   32.22
   4   0   3  560.55   33.43
   4   0   3  598.88   21.22
   4   0   4  446.86   29.12
  -4   0  -4  487.44   36.22
   4   0   4  430.12   32.26
   4   0   4  402.14   28.37
  -4   0  -4  424.88   30.54
   4   0   5  156.84   18.50
   4   0   5  139.73   19.41
  -4   0  -5  205.49   26.47
   4   0   5  146.50   21.41
  -4   0  -5  147.96   19.56
   4   0   6  716.65   41.17
   4   0   6  692.86   46.12
  -4   0  -6  598.32   47.90
  -4   0  -6  664.76   51.00
   4   0   6  630.22   47.13
  -4   0  -6  711.10   44.24
   4   0   7  776.94   45.15
   4   0   7  801.25   53.98
  -4   0  -7  896.81   64.62
   4   0   7  798.28   58.74
  -4   0  -7  699.13   49.52
   4   0   8   72.96   16.13
   4   0   8   71.53   19.85
  -4   0  -8   53.56   18.24
  -4   0  -8   61.39   15.47
   4   0   8   62.19   15.37
  -4   0  -9  706.61   31.38
   4   0   9  758.76   57.87
   4   0   9  861.88   37.13
  -4   0  -9  765.79   66.56
   4   0   9  869.28   66.39
   4   0   9  801.31   34.52
   4   0  10   33.14    8.56
  -4   0 -10   33.24    8.11
   4   0  10   35.43    8.29
  -4   0 -10   58.84   20.65
   4   0  10   32.18   14.82
   4   0  10   26.29   13.37
   4   0  11  322.16   42.93
  -4   0 -11  386.15   27.63
   4   0  11  398.94   23.15
   4   0  11  407.85   26.79
   4   0  11  382.80   47.05
  -4   0 -11  335.61   46.60
   4   0  12  445.60   23.88
   4   0  12  448.65   27.93
  -4   0 -12  382.66   26.49
   4   0  13   -2.13    5.68
   4   0  13    1.83    3.54
   4   0  14  211.76   15.06
   4   0  14  220.30   18.77
   4   0  15   59.44    9.15
   4   0  15   44.81    6.54
   4   0  16   31.15    6.42
  -4  -1  16   68.37    6.96
   4   1 -16   53.55   10.55
  -4  -1  15   51.06    7.36
   4   1 -15   40.50   11.17
  -4  -1  14  167.65   14.28
   4   1 -14  159.93   23.46
  -4  -1  13   21.84    6.18
   4   1 -13   20.06   10.05
   4   1 -12  215.81   30.35
  -4  -1  12  194.03   16.13
  -4  -1  11  387.85   22.79
   4   1 -11  363.50   47.93
   4   1 -11  426.56   43.80
   4   1 -11  353.12   56.30
   4   1 -10   37.17   18.08
   4   1 -10   61.18   16.83
  -4  -1  10   59.04   18.58
  -4  -1  10   77.94   10.18
   4   1 -10   81.48   20.80
   4   1  -9  492.10   60.42
  -4  -1   9  453.95   45.08
   4   1  -9  431.97   60.62
   4   1  -9  531.18   52.27
  -4  -1   9  484.59   24.55
   4   1  -9  507.22   45.93
   4   1  -8  196.53   26.24
   4   1  -8  208.27   37.01
  -4  -1   8  180.70   26.35
   4   1  -8  189.42   34.98
  -4  -1   8  185.79   27.82
  -4  -1   8  199.43   14.96
   4   1  -8  175.17   27.97
   4   1  -7  124.53   28.27
  -4  -1   7  109.80   20.54
   4   1  -7  129.27   27.67
   4   1  -7  148.58   24.00
   4   1  -6  435.17   38.06
  -4  -1   6  478.92   39.05
   4   1  -6  492.06   48.08
  -4  -1   6  455.22   39.77
   4   1  -6  446.66   47.38
  -4  -1   5   72.52   10.05
   4   1  -5   73.33   15.16
  -4  -1   5   76.75   15.82
   4   1  -5   68.41   18.26
  -4  -1   5   78.66   16.33
   4   1  -5   58.69   18.26
   4   1  -4 2637.77   74.35
  -4  -1   4 2382.46   51.71
   4   1  -4 2470.28   90.42
  -4  -1   4 2487.01   78.67
   4   1  -4 2444.88   88.44
   4   1  -4 2347.00   89.44
  -4  -1   4 2566.64   71.79
  -4  -1   4 2505.10   78.03
   4   1  -3 1290.84   47.51
  -4  -1   3 1249.22   35.65
   4   1  -3 1281.47   63.69
  -4  -1   3 1307.01   52.72
   4   1  -3 1381.60   60.68
   4   1  -3 1244.14   59.23
  -4  -1   3 1345.72   54.09
  -4  -1   3 1240.76   47.48
  -4  -1   2  243.60   19.75
  -4  -1   2  249.66   22.72
   4   1  -2  261.66   21.36
   4   1  -2  260.88   23.37
   4   1  -2  248.32   19.38
   4   1  -2  270.80   23.38
  -4  -1   2  266.30   22.55
  -4  -1   2  257.14   15.81
   4   1  -1  474.89   26.71
  -4  -1   1  516.49   30.83
  -4  -1   1  481.59   26.84
   4   1  -1  512.65   24.19
   4   1  -1  498.78   29.12
   4   1  -1  427.89   14.65
  -4  -1   1  482.22   23.73
  -4  -1   1  486.71   22.44
  -4  -1   1  467.92   29.01
  -4  -1   0    8.15    5.81
  -4  -1   0    7.06    3.99
   4   1   0    9.54    3.82
  -4  -1   0   17.27    5.83
   4   1   0    6.60    3.87
   4   1   0   12.08    3.62
   4   1   0    9.84    2.58
  -4  -1   0    5.66    3.45
   4   1   1   90.70   11.82
  -4  -1  -1  101.59   12.25
   4   1   1   90.70   10.87
  -4  -1  -1   68.16   10.46
   4   1   1   73.11    8.58
   4   1   1   78.34    7.83
   4   1   1   90.56    9.90
  -4  -1  -1   91.40   12.30
   4   1   1   95.94    9.75
  -4  -1  -2 2987.41   68.58
   4   1   2 2960.87   61.48
   4   1   2 2974.57   62.85
   4   1   2 2902.54   57.29
   4   1   2 2783.21   49.25
   4   1   2 2950.51   67.69
   4   1   2 3047.58   37.95
  -4  -1  -2 2966.82   68.31
  -4  -1  -3   14.09    7.11
  -4  -1  -3   -2.18    4.59
   4   1   3    6.70    5.07
   4   1   3    8.35    3.75
   4   1   3    2.89    3.89
  -4  -1  -4 1549.39   55.68
  -4  -1  -4 1389.64   55.65
   4   1   4 1433.01   40.88
   4   1   4 1442.20   52.71
   4   1   4 1454.11   53.45
  -4  -1  -5 1260.88   54.46
   4   1   5 1208.73   54.34
   4   1   5 1229.67   40.06
  -4  -1  -5 1407.03   61.44
   4   1   5 1265.66   52.30
   4   1   6   -2.86    6.95
   4   1   6   -3.76    5.42
  -4  -1  -6   -1.58    5.12
  -4  -1  -6    1.10    6.37
   4   1   7 1688.84   67.61
   4   1   7 1607.25   76.18
  -4  -1  -7 1748.28   78.27
  -4  -1  -7 1832.17   85.10
   4   1   8  414.75   44.41
   4   1   8  446.38   38.87
  -4  -1  -9  186.13   16.90
   4   1   9  178.03   29.85
   4   1   9  191.94   16.58
   4   1   9  231.57   29.87
  -4  -1  -9  170.22   29.68
  -4  -1 -10  705.04   36.40
   4   1  10  592.42   55.35
   4   1  10  788.29   36.90
  -4  -1 -10  686.43   36.57
   4   1  10  703.28   60.30
  -4  -1 -10  659.25   60.99
   4   1  11   21.89   14.79
  -4  -1 -11   28.66    9.03
   4   1  11   25.07    7.45
  -4  -1 -11   50.27   20.21
  -4  -1 -11   22.38    8.28
   4   1  11   27.60   15.80
   4   1  12  497.61   30.15
   4   1  12  550.73   27.66
  -4  -1 -12  456.33   29.18
   4   1  13  408.14   27.11
   4   1  13  400.18   23.65
   4   1  14    6.99    6.38
   4   1  14   17.80    6.00
   4   1  15  131.93   14.28
   4   1  15  132.38   11.84
   4   1  16   28.80    7.05
   4   1  16   14.68    4.08
   4   1  17   92.63    8.86
  -4  -2  16  137.61    9.52
   4   2 -16  108.15   13.52
  -4  -2  15   17.95    4.50
   4   2 -15   17.28    8.68
  -4  -2  14   69.24    8.89
   4   2 -14   71.76   16.34
  -4  -2  13  267.16   18.47
   4   2 -13  257.21   32.00
   4   2 -12   18.31    8.87
  -4  -2  12    9.62    5.07
   4   2 -11  646.02   52.64
  -4  -2  11  660.34   29.37
   4   2 -10  465.93   62.43
  -4  -2  10  488.25   49.51
   4   2 -10  508.28   64.14
   4   2 -10  497.46   51.10
   4   2 -10  527.74   47.18
  -4  -2  10  546.38   25.79
   4   2  -9  342.39   52.89
  -4  -2   9  348.41   39.48
   4   2  -9  418.83   55.08
   4   2  -9  418.20   45.08
   4   2  -9  431.40   41.11
  -4  -2   9  392.12   21.82
   4   2  -8 1091.20   89.30
  -4  -2   8 1234.86   68.92
   4   2  -8 1171.12   85.36
   4   2  -8 1163.99   69.19
  -4  -2   8 1120.67   34.75
   4   2  -8 1191.20   62.95
   4   2  -7   19.20   13.77
  -4  -2   7    6.33    5.06
  -4  -2   7   13.55    6.88
   4   2  -7   26.46   13.88
  -4  -2   7   11.01    9.03
   4   2  -7   -2.52    6.36
  -4  -2   7    8.65    5.96
   4   2  -6  226.64   26.76
  -4  -2   6  202.99   19.64
  -4  -2   6  196.03   20.85
   4   2  -6  193.05   31.34
  -4  -2   6  193.13   24.67
   4   2  -6  188.11   33.16
   4   2  -5 2614.88   83.09
  -4  -2   5 2441.54   67.49
  -4  -2   5 2343.30   82.14
  -4  -2   5 2778.88   79.11
   4   2  -5 2380.57  101.17
  -4  -2   5 2295.42   80.93
   4   2  -5 2443.06   92.85
   4   2  -5 2217.24   98.13
   4   2  -4   78.77   18.36
   4   2  -4   66.21   12.62
  -4  -2   4   59.47   10.17
   4   2  -4   76.89   18.85
  -4  -2   4   88.64   17.33
  -4  -2   4   67.89   12.65
  -4  -2   4   74.19   15.71
   4   2  -4  112.70   27.67
   4   2  -3 2603.57   79.86
   4   2  -3 2405.74   63.12
  -4  -2   3 2416.18   56.88
  -4  -2   3 2419.73   70.07
  -4  -2   3 2391.11   71.50
  -4  -2   3 2439.27   59.46
   4   2  -3 2670.13   82.31
   4   2  -3 2574.02   75.90
   4   2  -2 1520.08   53.95
   4   2  -2 1503.65   53.13
  -4  -2   2 1471.40   50.12
   4   2  -2 1546.68   53.90
  -4  -2   2 1506.06   53.44
  -4  -2   2 1519.87   44.75
  -4  -2   2 1497.70   43.17
   4   2  -1  253.00   20.40
   4   2  -1  264.32   20.09
   4   2  -1  243.27   19.80
  -4  -2   1  255.64   19.46
  -4  -2   1  245.04   17.30
  -4  -2   1  256.43   20.95
  -4  -2   1  261.37   18.56
  -4  -2   0 1750.86   47.36
  -4  -2   0 1647.34   52.15
   4   2   0 1722.98   50.39
  -4  -2   0 1733.92   47.80
   4   2   0 1656.85   46.33
   4   2   0 1618.57   46.44
   4   2   0 1578.79   22.85
  -4  -2   0 1664.12   48.47
  -4  -2   0 1709.01   46.18
   4   2   1   48.49   10.11
  -4  -2  -1   60.44    9.57
  -4  -2  -1   44.98    8.84
  -4  -2  -1   28.27    6.80
   4   2   1   41.91    7.47
   4   2   1   44.91    8.40
  -4  -2  -1   43.86    8.75
   4   2   2 1346.18   20.48
  -4  -2  -2 1531.21   48.23
  -4  -2  -2 1290.98   44.46
   4   2   2 1533.24   47.76
   4   2   2 1458.81   44.77
   4   2   2 1384.93   45.97
  -4  -2  -3 2377.80   64.61
   4   2   3 2430.80   64.81
   4   2   3 2321.63   58.04
   4   2   3 2351.61   62.95
  -4  -2  -3 2358.51   64.24
  -4  -2  -4    4.45    5.35
  -4  -2  -4   -3.72    4.33
   4   2   4   13.55    9.69
   4   2   4   22.05    9.55
   4   2   4    0.19    3.94
  -4  -2  -5 1602.15   62.71
  -4  -2  -5 1472.63   59.38
   4   2   5 1550.17   54.04
   4   2   5 1535.55   57.99
   4   2   5 1572.76   62.97
  -4  -2  -6 1324.45   62.78
   4   2   6 1343.69   64.01
   4   2   6 1254.81   51.04
   4   2   6 1261.23   57.10
  -4  -2  -6 1482.57   64.55
  -4  -2  -7  168.37   25.27
   4   2   7  148.92   21.40
  -4  -2  -7  140.46   22.59
   4   2   7  151.81   18.94
   4   2   7  152.07   24.06
   4   2   8  473.72   45.48
   4   2   8  538.74   42.81
  -4  -2  -8  571.75   49.99
  -4  -2  -9   19.89    5.77
   4   2   9   38.92    9.17
   4   2   9   24.89   12.57
   4   2   9   31.05   12.53
  -4  -2  -9    2.57    6.97
   4   2  10  156.99   24.65
   4   2  10  167.52   32.23
   4   2  10  165.99   16.82
  -4  -2 -10  139.48   28.00
  -4  -2 -10  146.27   18.29
  -4  -2 -10  161.58   17.38
   4   2  11   71.87   21.79
  -4  -2 -11   62.84   12.42
  -4  -2 -11   72.51   13.19
   4   2  11   71.55   13.33
  -4  -2 -11   80.15   21.22
  -4  -2 -12    5.58    6.24
   4   2  12   12.34    6.19
  -4  -2 -12    9.25    7.50
   4   2  13  209.28   17.80
   4   2  13  203.94   20.41
   4   2  14  211.48   17.01
   4   2  14  226.35   20.38
   4   2  15    9.21    5.82
   4   2  15   -1.48    3.74
   4   2  16  259.73   15.40
   4   2  16  288.45   19.12
   4   2  17   12.85    5.09
   4   2  17    9.01    2.90
  -4  -3  16   30.22    4.49
  -4  -3  15  162.65   11.69
   4   3 -15  137.76   17.32
  -4  -3  14   13.04    4.51
   4   3 -14    8.34    8.03
  -4  -3  13   97.70   11.23
   4   3 -13   79.73   18.50
  -4  -3  12  436.74   23.12
  -4  -3  12  416.87   24.64
   4   3 -12  393.86   40.22
   4   3 -11   58.25   16.78
  -4  -3  11   48.89    8.77
  -4  -3  11   55.57    9.50
   4   3 -10  825.13   88.42
   4   3 -10  915.59   85.08
  -4  -3  10  917.61   36.46
   4   3 -10  940.50   62.15
  -4  -3  10  979.07   34.53
   4   3  -9  266.61   46.72
   4   3  -9  308.26   49.06
  -4  -3   9  326.14   38.98
  -4  -3   9  373.85   20.29
  -4  -3   9  304.88   21.37
   4   3  -9  321.68   37.45
   4   3  -8  589.23   47.82
   4   3  -8  506.20   64.50
   4   3  -8  597.14   56.13
  -4  -3   8  603.41   48.34
   4   3  -8  578.44   60.68
  -4  -3   8  617.70   25.62
   4   3  -8  667.33   51.32
  -4  -3   7 1738.86   75.96
   4   3  -7 1625.70   95.34
   4   3  -7 1722.51   76.62
  -4  -3   7 1634.21   64.13
   4   3  -7 1422.44   99.00
  -4  -3   6   36.81    9.57
   4   3  -6   42.63   12.79
   4   3  -6   27.89   13.70
  -4  -3   6   29.10   11.03
   4   3  -6   19.04   14.71
   4   3  -6   32.69   14.13
   4   3  -5 1996.03   70.02
  -4  -3   5 1776.30   62.49
   4   3  -5 1800.48   90.26
  -4  -3   5 1650.70   65.52
   4   3  -5 1900.10   81.96
   4   3  -5 1783.16   97.84
  -4  -3   5 1994.68   57.44
   4   3  -4  512.74   31.02
  -4  -3   4  463.38   29.42
   4   3  -4  462.57   39.96
  -4  -3   4  425.85   31.73
   4   3  -4  495.05   36.52
   4   3  -4  480.51   41.28
  -4  -3   4  460.27   35.19
  -4  -3   4  503.53   26.13
  -4  -3   3  645.00   33.21
   4   3  -3  648.40   32.19
   4   3  -3  585.88   40.29
  -4  -3   3  625.84   37.17
   4   3  -3  626.89   41.44
   4   3  -3  635.76   37.87
  -4  -3   3  670.45   40.90
  -4  -3   3  631.15   27.03
  -4  -3   2  646.09   31.36
   4   3  -2  639.57   35.95
  -4  -3   2  609.53   32.33
  -4  -3   2  654.22   27.01
  -4  -3   2  609.74   34.47
   4   3  -2  634.04   35.01
   4   3  -2  613.66   36.83
   4   3  -1   10.25    5.19
  -4  -3   1   16.34    5.24
   4   3  -1    5.18    4.43
   4   3  -1   10.05    5.31
  -4  -3   1    8.31    3.28
  -4  -3   1    6.31    4.22
  -4  -3   1    9.55    4.17
   4   3   0  207.30   16.08
   4   3   0  202.05   18.56
  -4  -3   0  214.16   18.27
  -4  -3   0  222.04   16.31
   4   3   0  215.57   18.62
  -4  -3   0  202.92   15.30
  -4  -3   0  202.93   17.09
   4   3   1 2064.30   57.11
   4   3   1 2030.38   56.76
   4   3   1 2017.12   52.73
  -4  -3  -1 2103.90   55.18
  -4  -3  -1 2152.30   53.87
  -4  -3  -1 2001.86   53.34
  -4  -3  -1 2035.47   45.89
  -4  -3  -1 2096.20   54.54
   4   3   2   80.84   12.13
  -4  -3  -2   68.19    8.88
  -4  -3  -2  101.51   12.86
   4   3   2   79.22   11.46
  -4  -3  -2   65.50   10.29
  -4  -3  -2   69.37   10.01
   4   3   2   71.11   10.46
  -4  -3  -3 4742.10   88.34
   4   3   3 5063.01   94.66
   4   3   3 4941.48   97.34
  -4  -3  -3 5129.55   96.68
  -4  -3  -3 4707.72   82.42
   4   3   3 4871.81   92.20
  -4  -3  -4 1375.44   51.40
   4   3   4 1276.76   51.43
   4   3   4 1328.91   54.45
  -4  -3  -4 1263.40   52.46
   4   3   4 1264.25   50.95
   4   3   5 1414.08   56.80
   4   3   5 1475.50   63.36
  -4  -3  -5 1418.65   61.68
   4   3   5 1331.36   56.03
  -4  -3  -6 2755.02   83.47
   4   3   6 2621.39   91.62
   4   3   6 2523.96   79.83
  -4  -3  -6 2341.67   87.04
   4   3   6 2443.87   81.29
   4   3   7   25.38   12.25
   4   3   7   16.39    7.07
   4   3   7   19.61    9.90
  -4  -3  -7   12.11    7.28
  -4  -3  -8  465.68   42.33
   4   3   8  460.34   47.30
   4   3   8  562.25   45.94
   4   3   8  528.51   41.98
  -4  -3  -9  352.56   22.89
   4   3   9  287.15   34.59
   4   3   9  302.12   40.32
  -4  -3  -9  390.18   25.54
   4   3   9  429.54   44.14
   4   3   9  325.13   22.27
  -4  -3  -9  387.16   41.89
  -4  -3 -10    0.40    4.17
  -4  -3 -10    7.90    6.50
   4   3  10    8.35    6.14
   4   3  10    1.62    5.62
   4   3  10    1.45    9.51
  -4  -3 -10   11.27    6.92
  -4  -3 -10   -2.12    7.39
  -4  -3 -11  520.89   50.99
   4   3  11  581.10   51.10
  -4  -3 -11  512.15   26.91
   4   3  11  558.07   62.23
  -4  -3 -11  564.27   31.83
  -4  -3 -11  609.74   36.62
  -4  -3 -12  340.14   26.89
  -4  -3 -12  340.90   22.82
  -4  -3 -13    4.86    4.01
   4   3  13   20.80    7.14
   4   3  14  216.52   17.46
   4   3  14  224.57   20.97
   4   3  15   24.45    6.16
   4   3  15   24.28    7.74
   4   3  16   36.67    6.66
   4   3  16   45.81    8.55
  -4  -3 -17   27.16    7.49
   4   3  17   18.12    3.99
   4   3  17   23.48    5.46
  -4  -4  15   76.18    7.47
  -4  -4  15   80.91    9.36
   4   4 -14  182.89   21.55
  -4  -4  14  215.75   15.28
  -4  -4  14  219.37   14.40
  -4  -4  13   12.12    4.96
  -4  -4  13    9.91    5.34
  -4  -4  12  531.29   28.87
   4   4 -12  516.28   44.84
  -4  -4  12  555.29   26.07
  -4  -4  11  242.27   20.12
   4   4 -11  229.37   30.90
  -4  -4  11  280.63   18.57
   4   4 -10  344.26   59.40
   4   4 -10  333.89   51.50
   4   4 -10  344.60   38.37
  -4  -4  10  359.13   23.87
  -4  -4  10  380.59   21.68
   4   4  -9  954.62   80.80
   4   4  -9  959.59   91.99
   4   4  -9 1021.87   86.68
  -4  -4   9 1103.46   35.50
  -4  -4   9  994.54   38.56
   4   4  -9  934.59   60.88
  -4  -4   8  190.65   16.85
   4   4  -8  164.23   26.23
   4   4  -8  192.97   34.41
   4   4  -8  177.88   35.44
  -4  -4   8  234.10   15.90
   4   4  -8  169.75   40.52
  -4  -4   8  166.53   24.31
  -4  -4   7  923.77   56.46
   4   4  -7  837.37   71.87
  -4  -4   7  867.27   51.71
   4   4  -7  758.14   73.08
  -4  -4   6  654.26   43.94
   4   4  -6  662.57   62.12
   4   4  -6  644.79   42.19
  -4  -4   6  635.48   43.46
   4   4  -6  586.35   51.06
   4   4  -6  519.98   61.37
  -4  -4   5  186.42   22.48
   4   4  -5  219.90   23.48
   4   4  -5  168.24   27.39
  -4  -4   5  178.51   22.41
   4   4  -5  127.28   27.34
   4   4  -5  137.13   23.72
   4   4  -4 1747.92   57.14
  -4  -4   4 1637.49   61.49
   4   4  -4 1798.56   75.12
  -4  -4   4 1756.75   62.56
   4   4  -4 1724.89   66.95
   4   4  -4 1775.71   82.03
  -4  -4   3  510.20   31.61
   4   4  -3  541.35   38.63
  -4  -4   3  523.64   33.54
   4   4  -3  553.29   29.34
  -4  -4   3  520.85   36.69
  -4  -4   3  581.94   22.00
   4   4  -3  532.10   43.19
   4   4  -3  573.70   36.54
   4   4  -2  425.84   29.99
   4   4  -2  392.36   33.10
   4   4  -2  453.25   32.10
  -4  -4   2  371.92   25.10
  -4  -4   2  448.76   31.96
  -4  -4   2  459.56   20.09
  -4  -4   2  425.52   28.59
   4   4  -1 1023.81   43.51
   4   4  -1  944.88   45.79
  -4  -4   1  977.62   36.62
   4   4  -1 1008.41   45.30
  -4  -4   1 1005.03   41.85
  -4  -4   1 1008.31   31.88
  -4  -4   1  996.09   43.60
   4   4   0    3.30    5.14
  -4  -4   0    2.19    2.83
   4   4   0    2.77    4.42
   4   4   0    4.97    3.16
  -4  -4   0    1.78    3.64
  -4  -4   0    8.45    4.24
  -4  -4   0    4.08    4.05
   4   4   1   17.86    7.41
  -4  -4  -1   12.28    3.42
   4   4   1   17.34    6.26
  -4  -4  -1    7.24    4.09
  -4  -4  -1   13.84    5.44
  -4  -4  -1   11.58    4.29
   4   4   1   13.08    4.80
   4   4   2 3996.08   88.66
  -4  -4  -2 3963.75   81.03
   4   4   2 4053.63   81.04
  -4  -4  -2 4091.23   82.83
  -4  -4  -2 3984.35   69.27
   4   4   2 4140.73   89.15
  -4  -4  -2 3955.40   48.95
  -4  -4  -2 3963.83   81.37
  -4  -4  -3  104.17    8.51
  -4  -4  -3  155.26   16.83
   4   4   3  109.74   15.75
   4   4   3  117.73   16.15
  -4  -4  -3  106.45   11.32
  -4  -4  -3  113.40   15.63
   4   4   3  123.23   15.40
  -4  -4  -4 3761.92   83.20
   4   4   4 3962.43   97.58
   4   4   4 3811.30   96.39
  -4  -4  -4 3729.80   64.65
  -4  -4  -4 3687.52   94.93
   4   4   4 3861.90   92.00
  -4  -4  -5 1471.43   56.80
   4   4   5 1387.30   62.43
   4   4   5 1468.54   64.45
  -4  -4  -5 1326.45   40.52
  -4  -4  -5 1312.17   61.94
   4   4   5 1421.50   59.97
  -4  -4  -6  288.01   26.81
   4   4   6  356.94   34.86
   4   4   6  334.95   31.38
   4   4   6  358.15   33.48
   4   4   7 1450.62   76.31
   4   4   7 1395.09   68.26
  -4  -4  -7 1448.64   64.78
  -4  -4  -8   32.49   11.51
   4   4   8   19.59   10.30
   4   4   8   26.55   14.60
   4   4   9  310.52   38.41
   4   4   9  208.74   34.76
  -4  -4  -9  247.41   18.98
  -4  -4  -9  263.35   33.64
   4   4   9  240.01   19.35
  -4  -4  -9  254.15   20.48
  -4  -4 -10  149.12   17.24
   4   4  10  172.12   32.19
  -4  -4 -10  162.55   17.47
  -4  -4 -10  215.81   30.99
   4   4  10  156.51   27.50
   4   4  10  159.67   16.84
  -4  -4 -10  172.69   16.48
   4   4  10  146.18   30.45
   4   4  11   14.95   15.60
  -4  -4 -11    4.88    6.48
  -4  -4 -11   14.02    7.09
   4   4  11   11.24    9.11
   4   4  11   17.39    8.17
  -4  -4 -12  309.20   26.17
   4   4  12  402.26   26.62
  -4  -4 -12  316.20   21.94
   4   4  12  347.01   43.52
  -4  -4 -13  107.82   12.69
   4   4  13  117.10   14.13
  -4  -4 -13   94.90   14.79
   4   4  14   93.80   11.94
  -4  -4 -14   70.89   10.49
   4   4  15  181.92   15.97
   4   4  15  208.06   18.65
   4   4  16    5.74    3.56
   4   4  16   10.29    5.35
   4   4  17  182.85   13.20
   4   4  17  164.26   11.28
  -4  -5  15    3.73    3.70
  -4  -5  14  249.67   17.23
  -4  -5  14  261.80   16.37
  -4  -5  14  222.16   13.03
  -4  -5  14  238.13   13.92
  -4  -5  13  230.11   15.00
  -4  -5  13  206.25   16.83
  -4  -5  12   48.91    9.25
  -4  -5  12   42.80    7.33
  -4  -5  11  518.59   24.65
  -4  -5  11  475.77   27.60
  -4  -5  10   79.71    9.98
  -4  -5  10   56.75   10.56
   4   5  -9  299.57   46.51
  -4  -5   9  298.24   22.89
  -4  -5   9  348.93   19.96
   4   5  -9  290.98   47.75
   4   5  -9  262.39   54.40
   4   5  -8  706.60   80.17
  -4  -5   8  821.28   36.43
   4   5  -8  832.62   77.69
  -4  -5   8  871.27   57.48
   4   5  -8  766.98   75.96
  -4  -5   8  901.62   31.12
  -4  -5   7   11.15    6.70
   4   5  -7  -10.76   17.99
  -4  -5   7   20.48    5.24
   4   5  -7    7.90    9.80
  -4  -5   7    5.98    6.41
  -4  -5   6  768.99   51.60
   4   5  -6  720.74   58.36
   4   5  -6  720.94   78.69
   4   5  -6  763.32   66.56
  -4  -5   5  465.21   38.52
   4   5  -5  451.02   51.10
   4   5  -5  426.13   39.31
  -4  -5   5  495.53   36.85
   4   5  -5  458.86   44.98
   4   5  -4  597.96   32.62
  -4  -5   4  532.46   38.11
   4   5  -4  510.57   46.52
   4   5  -4  506.97   38.07
  -4  -5   4  562.95   37.21
   4   5  -4  559.61   44.22
  -4  -5   3 1851.82   67.12
   4   5  -3 1905.15   54.35
   4   5  -3 1841.60   81.45
   4   5  -3 1888.51   67.27
   4   5  -3 1972.20   75.42
  -4  -5   2 1087.86   43.84
   4   5  -2  880.17   51.62
   4   5  -2  951.27   46.29
  -4  -5   2  991.46   33.29
  -4  -5   2  938.95   45.79
   4   5  -2  901.88   49.56
  -4  -5   1  473.97   24.14
   4   5  -1  483.79   33.11
   4   5  -1  481.98   38.32
   4   5  -1  495.76   34.49
  -4  -5   1  541.55   22.91
  -4  -5   1  447.93   31.26
  -4  -5   0  335.68   16.83
   4   5   0  354.70   29.07
   4   5   0  372.21   21.38
  -4  -5   0  351.03   25.25
  -4  -5   0  316.57   20.16
  -4  -5   0  390.68   27.56
   4   5   0  348.43   27.68
  -4  -5  -1   58.42    9.99
   4   5   1   56.44   12.03
  -4  -5  -1   67.83   10.83
   4   5   1   51.11    9.76
  -4  -5  -1   66.10   12.08
   4   5   1   62.08   12.42
   4   5   2 1050.07   48.80
   4   5   2 1035.82   42.45
  -4  -5  -2  952.35   43.05
   4   5   2  986.76   46.42
  -4  -5  -2  884.23   41.91
   4   5   3  888.12   43.16
   4   5   3  846.78   45.48
  -4  -5  -3  919.80   31.59
   4   5   3  868.68   48.20
  -4  -5  -3  862.30   41.05
   4   5   4  616.98   41.36
  -4  -5  -4  576.00   33.86
   4   5   4  651.71   39.93
   4   5   4  669.95   44.30
  -4  -5  -4  584.83   34.44
  -4  -5  -5  267.50   24.01
   4   5   5  242.79   28.74
   4   5   5  253.26   29.09
   4   5   5  247.61   27.30
  -4  -5  -6    0.99    4.70
   4   5   6   -5.37    9.19
   4   5   6   -2.78    8.02
   4   5   6   -6.91    8.96
  -4  -5  -7  178.70   21.72
   4   5   7  189.57   26.98
   4   5   7  203.25   29.62
  -4  -5  -8  545.16   41.89
   4   5   8  550.86   50.00
   4   5   8  467.09   48.49
  -4  -5  -9   34.03    7.52
   4   5   9   45.54   17.54
   4   5   9   42.22    9.07
  -4  -5  -9   44.58    9.31
  -4  -5  -9   35.48   12.29
   4   5   9   57.78   18.72
  -4  -5 -10  383.85   23.25
  -4  -5 -10  347.36   22.84
   4   5  10  427.08   46.79
  -4  -5 -10  399.71   27.86
   4   5  10  337.27   46.91
   4   5  10  336.30   24.49
   4   5  11  257.53   21.75
  -4  -5 -11  276.94   22.24
  -4  -5 -11  267.55   24.89
   4   5  11  226.20   41.91
   4   5  11  237.39   38.99
   4   5  11  234.17   35.59
  -4  -5 -12   26.04    9.72
  -4  -5 -12   17.86    7.37
   4   5  12   27.63    8.44
  -4  -5 -13  194.74   20.42
   4   5  13  255.95   20.73
  -4  -5 -13  215.21   18.91
   4   5  14   66.52   10.41
  -4  -5 -14   50.95    9.06
   4   5  15   18.68    5.66
  -4  -5 -15   11.34    5.05
   4   5  16  370.43   21.84
   4   5  16  337.41   17.83
   4   5  17    8.98    3.22
  -4  -5 -17   11.35    5.09
   4   5  17   13.88    4.31
  -4  -6  14   -0.91    3.65
  -4  -6  14   -1.37    1.83
  -4  -6  14    2.44    4.07
  -4  -6  13  184.33   15.95
  -4  -6  13  193.05   13.08
  -4  -6  13  198.48   15.86
  -4  -6  13  211.64   12.77
  -4  -6  12  132.10   15.44
  -4  -6  12  154.51   12.34
  -4  -6  12  155.28   15.33
  -4  -6  11  239.12   16.43
  -4  -6  11  251.19   21.49
  -4  -6  10  234.74   16.14
  -4  -6  10  218.42   20.18
   4   6  -9    9.88   12.78
   4   6  -9   14.64   17.59
  -4  -6   9   19.53    5.31
   4   6  -9   -6.87   14.21
  -4  -6   9   21.07    9.20
   4   6  -8  286.46   56.85
  -4  -6   8  351.12   40.29
   4   6  -8  311.98   49.07
   4   6  -8  339.88   54.12
  -4  -6   8  336.67   24.73
  -4  -6   8  372.87   20.37
  -4  -6   7  579.65   48.72
   4   6  -7  545.94   61.95
  -4  -6   7  674.63   27.50
  -4  -6   7  570.57   31.30
   4   6  -7  542.42   68.82
  -4  -6   6   17.61    9.00
   4   6  -6   11.44    9.58
  -4  -6   6   18.41    7.90
   4   6  -6   14.36   16.15
   4   6  -5  790.62   61.01
   4   6  -5  839.21   71.85
   4   6  -5  763.86   51.18
  -4  -6   5  831.76   57.97
   4   6  -4  320.26   35.14
   4   6  -4  321.69   41.51
   4   6  -4  317.50   31.52
  -4  -6   4  326.60   32.70
   4   6  -3  252.74   29.16
  -4  -6   3  228.15   26.14
   4   6  -3  231.18   31.12
   4   6  -3  223.49   25.78
   4   6  -2 1252.45   60.98
   4   6  -2 1256.33   55.30
   4   6  -2 1215.89   67.96
  -4  -6   2 1203.81   56.75
  -4  -6   2 1364.57   47.90
   4   6  -1  199.07   22.31
   4   6  -1  219.01   27.88
  -4  -6   1  230.12   24.38
   4   6  -1  213.83   25.25
   4   6   0  750.01   30.07
   4   6   0  694.65   44.99
   4   6   0  752.42   43.88
  -4  -6   0  739.25   41.20
   4   6   1  378.70   24.69
   4   6   1  410.35   33.76
   4   6   1  370.68   31.30
  -4  -6  -1  424.27   30.58
   4   6   2  738.93   42.63
  -4  -6  -2  666.20   37.72
   4   6   2  792.94   39.13
   4   6   2  761.08   45.79
  -4  -6  -3 2163.08   68.76
   4   6   3 2139.86   75.65
   4   6   3 2219.99   72.71
   4   6   3 2332.10   83.26
   4   6   4   38.63   11.50
  -4  -6  -4   51.43   11.30
   4   6   4   35.76   12.64
   4   6   4   46.14   11.93
  -4  -6  -5 1172.60   52.39
   4   6   5 1312.82   72.17
   4   6   5 1189.60   61.65
   4   6   5 1220.33   63.94
  -4  -6  -6  609.23   40.85
   4   6   6  623.52   49.75
   4   6   6  576.33   46.68
   4   6   6  631.16   51.96
   4   6   7   -1.54    7.19
   4   6   7   -3.79    7.18
   4   6   7   10.47    7.60
  -4  -6  -7   -2.04    3.67
  -4  -6  -7   -3.39    4.18
   4   6   8  537.86   51.84
  -4  -6  -8  520.29   40.94
  -4  -6  -8  454.87   39.75
   4   6   8  489.42   51.71
   4   6   9  549.50   57.18
  -4  -6  -9  509.19   28.62
  -4  -6  -9  467.22   25.67
   4   6   9  414.95   50.66
  -4  -6  -9  456.59   26.82
  -4  -6  -9  587.10   50.52
   4   6   9  377.85   24.63
  -4  -6 -10   29.37    8.40
   4   6  10   43.84   18.26
   4   6  10   20.76    6.84
   4   6  10   17.77   10.19
   4   6  10   30.56   17.18
  -4  -6 -10   13.18    5.62
  -4  -6 -10   12.67    5.71
   4   6  11  237.79   44.42
   4   6  11  249.90   22.16
  -4  -6 -11  231.61   20.02
   4   6  11  183.80   37.20
   4   6  11  250.19   38.52
  -4  -6 -11  228.28   23.60
   4   6  12  106.09   14.32
  -4  -6 -12  109.43   14.23
  -4  -6 -12   91.49   14.91
   4   6  13  114.79   13.41
  -4  -6 -13  107.83   13.41
  -4  -6 -13   93.85   14.68
  -4  -6 -14   45.54    8.74
   4   6  14   52.50    9.53
  -4  -6 -15   11.08    5.53
   4   6  15    9.57    4.39
   4   6  16   74.77   10.15
   4   6  16   76.15    8.66
   4   6  17   56.30    6.10
   4   6  17   73.34    8.11
  -4  -7  14  154.39    9.36
  -4  -7  14  158.12   11.58
  -4  -7  13   19.84    4.40
  -4  -7  13   22.37    5.86
  -4  -7  13   20.70    5.87
  -4  -7  12  467.38   25.01
  -4  -7  12  475.30   26.54
  -4  -7  11    3.12    5.06
  -4  -7  11   12.00    7.43
  -4  -7  10  515.01   29.86
  -4  -7  10  511.95   31.30
  -4  -7   9  167.84   18.03
  -4  -7   9  159.46   18.86
   4   7  -8    7.38   16.53
   4   7  -8   16.46   22.21
   4   7  -8  -10.80   15.13
  -4  -7   8    7.04    6.49
  -4  -7   8   -1.13    6.99
  -4  -7   7  316.18   24.92
  -4  -7   7  341.51   40.02
   4   7  -7  329.45   53.50
  -4  -7   7  329.40   27.53
   4   7  -7  301.66   49.60
   4   7  -7  262.39   51.97
   4   7  -6  564.24   72.47
  -4  -7   6  510.64   47.53
  -4  -7   6  424.89   29.25
  -4  -7   6  554.81   34.12
   4   7  -6  526.75   60.96
  -4  -7   5   62.79   10.23
  -4  -7   5   77.27   17.63
  -4  -7   5   57.53   10.55
   4   7  -5   69.92   21.94
   4   7  -5   69.75   20.62
   4   7  -4 1038.66   80.89
   4   7  -4 1083.51   58.28
   4   7  -4 1094.51   69.35
  -4  -7   4 1092.93   65.77
   4   7  -3  114.89   18.37
  -4  -7   3  100.28   18.85
   4   7  -3  126.09   27.20
   4   7  -3  111.37   21.51
   4   7  -2  310.01   33.01
   4   7  -2  289.56   29.58
   4   7  -2  294.05   35.61
  -4  -7   2  330.90   27.16
  -4  -7   2  280.56   29.84
   4   7  -1 1156.95   62.44
  -4  -7   1 1152.59   58.57
   4   7  -1 1154.31   55.89
   4   7  -1 1212.62   68.26
   4   7   0    3.66    5.52
   4   7   0    4.74    6.92
  -4  -7   0   14.85    7.86
   4   7   1 1085.44   59.76
   4   7   1 1206.86   44.53
   4   7   1 1038.71   56.63
  -4  -7  -1 1091.99   53.53
   4   7   2  921.74   51.07
  -4  -7  -2  950.24   49.40
   4   7   2 1021.30   46.61
   4   7   2  903.25   58.64
   4   7   2  948.41   55.54
   4   7   3  328.16   31.10
  -4  -7  -3  324.36   28.91
   4   7   3  363.26   31.88
   4   7   3  399.14   38.31
   4   7   4 1336.65   65.64
  -4  -7  -4 1383.86   58.76
   4   7   4 1458.31   67.50
   4   7   4 1410.58   75.42
   4   7   5  315.03   34.09
  -4  -7  -5  356.68   31.03
   4   7   5  346.63   35.46
   4   7   5  333.57   39.82
   4   7   6  594.44   49.65
  -4  -7  -6  582.48   40.19
   4   7   6  586.66   49.07
   4   7   6  626.94   56.68
   4   7   7  958.66   75.17
  -4  -7  -7 1097.99   58.73
   4   7   7  939.06   66.56
  -4  -7  -7  901.85   36.12
   4   7   7  976.78   68.53
  -4  -7  -8   12.94    6.60
   4   7   8   15.95    6.52
   4   7   8   13.47   12.65
   4   7   8   24.67   14.71
  -4  -7  -8   28.31    6.82
   4   7   8   15.29    9.57
  -4  -7  -9  592.91   32.46
   4   7   9  534.12   27.19
  -4  -7  -9  595.86   28.70
   4   7   9  497.94   56.47
  -4  -7  -9  559.55   32.37
   4   7   9  499.45   58.04
  -4  -7 -10  209.10   22.18
   4   7  10  173.51   16.87
   4   7  10  173.10   38.44
   4   7  10  150.69   32.86
  -4  -7 -10  252.46   22.51
   4   7  10  226.70   38.71
  -4  -7 -10  227.82   18.56
   4   7  11   57.28   10.62
   4   7  11   47.60   18.82
  -4  -7 -11   36.10    8.17
  -4  -7 -11   30.89    9.23
  -4  -7 -12 1011.90   42.82
   4   7  12  975.22   37.80
   4   7  13   -2.44    4.04
  -4  -7 -13    5.54    4.91
   4   7  14  362.44   21.26
  -4  -7 -14  312.85   21.60
   4   7  15   72.72    8.80
  -4  -7 -15   65.98    9.55
   4   7  16    9.65    4.64
   4   7  16   -2.80    2.49
  -4  -7 -17  219.29   17.53
  -4  -8  13   25.30    4.29
  -4  -8  13   22.08    5.10
  -4  -8  12   37.63    6.19
  -4  -8  12   47.81    8.30
  -4  -8  12   48.69    8.17
  -4  -8  11  211.55   17.54
  -4  -8  11  196.93   17.60
  -4  -8  10    4.03    6.50
  -4  -8  10   -1.15    5.65
  -4  -8   9  229.69   21.21
  -4  -8   9  227.23   21.90
  -4  -8   8  150.40   17.68
  -4  -8   8  138.76   18.31
  -4  -8   7   36.29   11.14
  -4  -8   7   42.40   11.63
  -4  -8   6  469.56   31.75
  -4  -8   6  554.20   51.68
   4   8  -6  477.76   75.50
   4   8  -6  540.17   64.86
  -4  -8   6  608.69   37.44
  -4  -8   5  296.85   24.72
  -4  -8   5  340.99   40.75
   4   8  -5  305.32   51.93
   4   8  -5  323.84   43.81
  -4  -8   5  313.41   25.29
  -4  -8   4  370.45   26.25
  -4  -8   4  508.19   49.76
   4   8  -4  390.34   54.34
   4   8  -4  415.16   45.74
  -4  -8   4  398.97   26.81
  -4  -8   3  337.98   24.36
   4   8  -3  374.73   40.49
  -4  -8   3  376.63   39.51
  -4  -8   3  387.66   25.10
   4   8  -3  388.16   48.59
   4   8  -2    3.14    4.64
  -4  -8   2    8.07    7.01
   4   8  -2   -2.86    6.90
  -4  -8   2    4.02    5.90
   4   8  -2    7.13    9.67
  -4  -8   1  281.31   31.45
   4   8  -1  294.14   33.61
   4   8  -1  308.04   31.14
   4   8  -1  354.43   41.94
   4   8   0  681.36   46.79
   4   8   0  697.30   56.47
   4   8   0  713.86   52.17
  -4  -8   0  755.07   49.51
   4   8   1  170.15   24.71
   4   8   1  153.18   22.29
   4   8   1  149.49   25.12
  -4  -8  -1  151.67   22.14
   4   8   2 1531.28   70.20
  -4  -8  -2 1622.54   69.10
   4   8   2 1585.55   80.81
   4   8   2 1588.61   77.69
   4   8   3   13.24    7.27
   4   8   3   11.97    7.83
   4   8   3   18.93    9.03
  -4  -8  -3   12.82    7.30
   4   8   4  294.12   32.80
   4   8   4  327.18   33.91
   4   8   4  299.75   38.13
  -4  -8  -4  300.52   29.19
   4   8   5  568.39   47.08
  -4  -8  -5  615.32   43.05
   4   8   5  598.45   55.77
   4   8   5  559.14   47.94
  -4  -8  -6   11.78    5.93
  -4  -8  -6   -1.76    5.31
   4   8   6   -1.74    8.70
   4   8   6    5.88    9.73
  -4  -8  -6    9.18    6.42
   4   8   6    6.05    6.51
   4   8   7  517.66   50.66
  -4  -8  -7  497.30   25.93
   4   8   7  499.26   50.46
  -4  -8  -7  488.46   29.01
   4   8   7  560.61   60.69
  -4  -8  -8  439.27   25.76
   4   8   8  445.90   57.91
   4   8   8  444.40   50.93
  -4  -8  -8  537.47   29.44
  -4  -8  -8  511.14   32.00
   4   8   8  541.11   56.51
  -4  -8  -9   67.20   13.53
   4   8   9   50.89    8.75
   4   8   9   48.91   24.66
  -4  -8  -9   41.52    8.97
   4   8   9   54.09   19.73
   4   8   9   66.08   21.39
  -4  -8  -9   40.06   11.58
   4   8  10  431.72   25.60
  -4  -8 -10  408.33   25.90
  -4  -8 -10  379.35   27.80
   4   8  10  322.54   47.58
   4   8  10  321.63   50.17
   4   8  10  414.49   52.15
  -4  -8 -11  125.14   15.16
  -4  -8 -11  112.26   16.91
   4   8  11  117.37   13.30
   4   8  12   98.87   10.87
  -4  -8 -12   81.88   13.09
   4   8  13  275.34   17.68
  -4  -8 -13  282.35   21.83
   4   8  14   -6.88    4.09
  -4  -8 -14   -5.27    4.62
   4   8  15   53.16    6.56
  -4  -8 -15   52.83    8.21
   4   8  16  103.76    9.54
   4   8  16   77.48    6.43
  -4  -8 -16   97.69   13.70
  -4  -9  12   10.84    2.89
  -4  -9  12    6.41    3.08
  -4  -9  11  211.28   13.56
  -4  -9  11  228.64   17.07
  -4  -9  10  192.41   14.45
  -4  -9  10  229.16   18.99
  -4  -9  10  219.53   18.43
  -4  -9   9   10.81    6.86
  -4  -9   9    3.88    5.47
  -4  -9   8  330.85   26.41
  -4  -9   8  316.41   25.64
  -4  -9   7  242.75   24.81
  -4  -9   7  239.70   22.74
  -4  -9   6  195.14   21.57
  -4  -9   6  251.96   25.41
  -4  -9   5 1367.17   54.02
   4   9  -5 1485.54  120.52
  -4  -9   5 1586.01   88.49
  -4  -9   5 1490.00   56.17
  -4  -9   4  191.12   19.41
   4   9  -4  188.19   31.84
   4   9  -4  165.62   37.54
  -4  -9   4  206.66   31.73
  -4  -9   4  194.28   20.69
  -4  -9   3  766.01   30.96
  -4  -9   3  965.52   69.70
   4   9  -3  843.15   75.94
  -4  -9   3  804.69   39.20
   4   9  -3  859.43   66.08
  -4  -9   2  483.94   47.11
  -4  -9   2  430.50   22.72
   4   9  -2  471.01   46.40
   4   9  -2  476.36   55.26
  -4  -9   2  494.02   29.88
  -4  -9   2  520.15   27.83
   4   9  -1  183.43   28.71
  -4  -9   1  182.85   17.59
  -4  -9   1  169.13   26.40
  -4  -9   1  184.47   14.03
   4   9  -1  195.32   34.48
  -4  -9   1  177.89   17.52
  -4  -9   1  165.79   15.79
  -4  -9   0 1152.09   42.07
  -4  -9   0 1166.91   66.94
  -4  -9   0 1157.55   42.23
   4   9   0 1145.64   71.08
   4   9   0 1128.48   63.77
   4   9   0 1130.78   65.52
   4   9   0 1191.54   79.94
  -4  -9   0 1104.99   39.74
   4   9   1  521.79   44.90
   4   9   1  553.13   52.85
  -4  -9  -1  556.65   29.38
  -4  -9  -1  592.18   46.27
  -4  -9  -1  574.88   29.03
   4   9   1  553.30   49.19
  -4  -9  -1  547.50   28.08
   4   9   1  516.10   43.19
  -4  -9  -2  334.15   23.19
  -4  -9  -2  329.40   33.42
   4   9   2  338.23   35.11
   4   9   2  328.78   38.09
   4   9   2  338.53   40.73
  -4  -9  -2  333.70   22.19
  -4  -9  -2  326.29   21.09
   4   9   3  774.93   63.44
  -4  -9  -3  806.53   35.76
  -4  -9  -3  779.46   51.29
   4   9   3  695.01   51.35
  -4  -9  -3  719.14   35.69
   4   9   3  719.17   58.82
  -4  -9  -3  689.96   32.23
  -4  -9  -4    1.13    5.05
  -4  -9  -4   12.22    7.42
   4   9   4    0.76    7.32
  -4  -9  -4    1.80    5.81
   4   9   4    1.65    6.12
  -4  -9  -5  476.87   29.15
   4   9   5  597.18   58.50
   4   9   5  556.12   49.58
  -4  -9  -5  525.77   28.42
   4   9   5  530.18   47.76
  -4  -9  -6  226.66   20.52
   4   9   6  209.73   37.90
   4   9   6  218.53   34.33
  -4  -9  -6  206.28   18.44
   4   9   6  201.90   31.04
   4   9   7   63.38   19.41
   4   9   7   69.63   20.21
  -4  -9  -7   68.85   10.95
   4   9   7   54.71   21.87
   4   9   8  445.56   61.87
  -4  -9  -8  533.51   27.71
   4   9   8  474.04   55.53
  -4  -9  -8  496.48   27.50
   4   9   8  419.68   51.82
  -4  -9  -9  162.03   16.69
  -4  -9  -9  143.48   15.66
   4   9   9  125.52   33.11
   4   9   9  160.98   36.05
   4   9   9   96.20   24.85
  -4  -9 -10  192.25   18.99
  -4  -9 -10  203.94   18.67
  -4  -9 -11  107.05   14.20
  -4  -9 -12   31.01    8.56
  -4  -9 -13  113.71   13.70
  -4  -9 -14  146.29   14.23
  -4  -9 -15    9.88    4.22
  -4  -9 -16   64.30    7.74
  -4 -10  11    1.56    3.11
  -4 -10  11    0.62    1.84
  -4 -10  10  150.75   13.76
  -4 -10  10  143.05   10.97
  -4 -10   9  154.32   15.94
  -4 -10   9  147.51   12.27
  -4 -10   8   17.66    7.69
  -4 -10   8    6.40    3.49
  -4 -10   7  537.93   34.62
  -4 -10   7  463.24   24.27
  -4 -10   6   48.11   11.81
  -4 -10   6   41.66    7.83
  -4 -10   5  530.31   33.79
  -4 -10   5  649.82   31.78
  -4 -10   4  618.86   36.09
  -4 -10   4  622.19   29.20
  -4 -10   3  120.74   16.21
  -4 -10   3  110.50   12.19
  -4 -10   3  111.45   22.76
   4  10  -3  100.88   30.59
   4  10  -2  476.79   50.31
  -4 -10   2  468.97   30.91
  -4 -10   2  425.36   45.88
  -4 -10   2  392.16   28.14
   4  10  -2  418.61   55.73
  -4 -10   2  403.63   22.23
  -4 -10   2  473.25   29.77
   4  10  -1  171.00   29.79
  -4 -10   1  177.31   18.57
  -4 -10   1  206.86   32.87
  -4 -10   1  181.56   18.48
  -4 -10   1  180.64   13.80
   4  10  -1  173.49   33.96
  -4 -10   1  167.71   17.35
  -4 -10   0  332.58   24.01
  -4 -10   0  350.50   39.53
  -4 -10   0  350.48   24.99
   4  10   0  366.73   47.05
   4  10   0  326.58   41.72
  -4 -10   0  302.10   22.57
  -4 -10  -1 1020.01   64.94
  -4 -10  -1 1047.10   41.99
   4  10   1 1118.24   81.59
   4  10   1 1035.17   71.73
  -4 -10  -1 1050.99   42.57
  -4 -10  -1  924.24   38.80
  -4 -10  -2  256.18   31.50
  -4 -10  -2  181.86   17.53
  -4 -10  -2  231.42   19.84
   4  10   2  229.31   34.90
  -4 -10  -2  242.38   20.84
   4  10   2  190.19   31.69
   4  10   2  212.57   40.66
   4  10   3  365.35   47.64
   4  10   3  409.48   46.11
  -4 -10  -3  377.22   25.12
  -4 -10  -3  335.29   23.62
   4  10   4  288.93   44.03
   4  10   4  258.45   39.23
  -4 -10  -4  289.52   22.84
  -4 -10  -4  299.84   20.13
   4  10   5  -11.89   16.63
  -4 -10  -5    5.91    4.83
  -4 -10  -5   -4.95    6.23
   4  10   5   -3.70    9.73
  -4 -10  -6  963.24   40.39
   4  10   6  951.08   81.34
   4  10   7  394.54   54.71
   4  10   7  413.49   50.73
  -4 -10  -7  520.30   27.36
  -4 -10  -7  434.37   27.93
  -4 -10  -8   62.09   11.30
  -4 -10  -8   87.51   12.02
  -4 -10  -8   58.11   10.58
  -4 -10  -9  600.82   30.53
  -4 -10  -9  657.21   31.77
  -4 -10  -9  596.53   32.02
  -4 -10 -10  117.21   13.15
  -4 -10 -10  119.30   15.22
  -4 -10 -10  119.71   14.24
  -4 -10 -11  229.83   20.78
  -4 -10 -12  108.92   13.90
  -4 -10 -12  124.07   14.02
  -4 -10 -13    6.55    4.98
  -4 -10 -13    5.83    4.85
  -4 -10 -14   52.17    8.27
  -4 -10 -14   59.46    8.46
  -4 -10 -15   42.57    6.42
  -4 -10 -15   53.83    7.05
  -4 -11  10   29.76    4.14
  -4 -11  10   32.69    5.86
  -4 -11   9   87.98    8.05
  -4 -11   9   90.98   10.29
  -4 -11   8   21.27    4.69
  -4 -11   8   17.35    5.24
  -4 -11   7   44.09    7.02
  -4 -11   7   51.50   10.43
  -4 -11   6  392.75   21.95
  -4 -11   6  417.71   30.04
  -4 -11   5    3.60    3.61
  -4 -11   5   -3.64    6.38
  -4 -11   4  514.09   25.48
  -4 -11   4  500.40   32.06
  -4 -11   3  483.63   24.25
  -4 -11   3  449.37   30.53
[truncated: 18,856,394 more chars]
